# Supplementary material for: Exonic Variation and Its Clinical Impact in 7221 Old Order Amish
Source: Am J Med Genet A. Author manuscript; Available in PMC 2026 Jul 21. (PMC13386165; doi:10.1002/ajmg.a.64212)
Supplement: Suppl Tables [file NIHMS2192154-supplement-Suppl_Tables.xlsx]

## Sheet: Table of contents
List of Supplemental Tables
Table S1: Contributing studies to the Amish Research Program that include participants with WES
Table S2. 275 Pathogenic Variants Identified in the Amish through ClinVar (n = 230) and Clinic for Special Children (n = 45)
Table S3. Correspondence of OMIM inheritance patterns to the autosomal recessive and autosomal dominant inheritance patterns used for analysis in this study
Table S4. Proportion of Amish and UKB subjects (n = 7,221 each) heterozygous or homozygous for a clinically important pathogenic variant
Table S5. Numbers of observed and expected homozygotes for P/LP variants in recessivley acting genes in 7221 Amish
Table S6: Pathogenic variants in 81 clinically actionable genes from ACMG 3.2 in 7,221 Amish
Table S7: Pathogenic variants in 81 clinically actionable genes from ACMG 3.2 in 7,221 UKB Europeans

## Sheet: Table S1_WES Studies
Table S1: Contributing studies to the Amish Research Program that include participants with WES
Study	Years of enrollment	# with WES	PMID
Amish Family Diabetes Study	1995 - 1999	960	10834415
Amish Family Osteoporosis Study	1996 - 2001	1354	14969401
Amish Longevity Study	2001 - 2006	220	15621217
Amisf Family Calcification Study	2002 - 2006	637	17261661
Heredity and Phenotype Intervention (HAP)I Heart Study	2003 - 2006	795	18440328
Pharmacogenomics of Antiplatelet Intervention (PAPI) Study	2006 - 2009	640	19706858
Wellness Study	2010 - 2020	6305	32843497
Sitosterol Study	2003 - 2006	225	23241408
Metabolic Impact of ApoC-III (Three) deficiency (MiACT)	2011 - 2015	110	30580564
Human Microbiome Study	2009 - 2010	256	22905200
Note: totals exceed 7,221 because some subjects participated in mutiple studies.

## Sheet: Table S2_Amish pathogenic vars
Table S2. 275 Pathogenic variants identified in the Amish through ClinVar (n = 228) and Clinic for Special Children (n = 47)
SNPname (HG38)	Chr37	Pos37	dbSnp	ClinVar_Condition	Gene	Region	Effect	Variation Type	Nucleotide	AA Change	MIM Disorder	Inheritance pattern	AF Amish	AF gnomAD (in high quality genomes)	AF Amish/gnomad	nHomRef	nHetero	nHomAlt	ClinVar Classification	ClinVar Stars	ClinVar Variant_ID	ACMG/Genoox classification	ClinVar	PIP	Reference	PMID	clinical condition (Amish)
6:44304512:G:A	6	44272249	rs138119149	Combined oxidative phosphorylation defect type 8|not provided|Inborn genetic diseases|Pulmonary hypoplasia	AARS2	Exonic	Non Synonymous	SNP	c.1774C>T	p.Arg592Trp	612035	AR	0.008725	0.000236624	36.8728	7095	126	0	Likely Pathogenic, Pathogenic	2star	30940	Pathogenic	1		OMIM 612035
1:94008251:C:T	1	94473807	rs1800553	MACULAR DEGENERATION, AGE-RELATED, 2, SUSCEPTIBILITY TO|Severe early-childhood-onset retinal dystrophy|Cone-rod dystrophy 3|not provided|ABCA4-related disorder|Retinal dystrophy|Macular dystrophy|Inborn genetic diseases|Age related macular degeneration 2|Stargardt disease|Cone-rod dystrophy 3;Retinitis pigmentosa 19;Severe early-childhood-onset retinal dystrophy|not specified|Retinitis pigmentosa…	ABCA4	Exonic	Non Synonymous	SNP	c.5882G>A	p.Gly1961Glu	153800	AD	6.9e-05	0.00310755	0.022204	7220	1	0	Benign, Likely Pathogenic, Pathogenic	2star	7888	Pathogenic	1
1:94010795:C:T	1	94476351	rs61751407	not provided|Retinitis pigmentosa 19|Severe early-childhood-onset retinal dystrophy|Cone-rod dystrophy 3|Stargardt disease|ABCA4-related disorder|Cone-rod dystrophy;Stargardt disease|Retinal dystrophy|Age related macular degeneration 2|Cone-rod dystrophy 3;Retinitis pigmentosa 19;Age related macular degeneration 2;Severe early-childhood-onset retinal dystrophy	ABCA4	Splice Region	Other	SNP	c.5714+5G>A	N/A	601718	AR	0.000485	0.000348171	1.39299	7214	7	0	Pathogenic, Likely Pathogenic	2star	99403	Pathogenic	1
1:94031110:G:A	1	94496666	rs61750130	Severe early-childhood-onset retinal dystrophy|MACULAR DEGENERATION, AGE-RELATED, 2, SUSCEPTIBILITY TO|not provided|Mandibulofacial dysostosis with mental deficiency|ABCA4-related disorder|Cone-rod dystrophy 3;Age related macular degeneration 2;Retinitis pigmentosa 19;Severe early-childhood-onset retinal dystrophy|Stargardt disease|Retinal dystrophy	ABCA4	Exonic	Non Synonymous	SNP	c.4139C>T	p.Pro1380Leu	601718	AR	6.9e-05	0.000243108	0.283825	7220	1	0	Pathogenic, Likely Pathogenic	2star	7904	Pathogenic	1
1:94046943:T:C	1	94512499	rs201471607	Severe early-childhood-onset retinal dystrophy|not provided|Cone-rod dystrophy|Macular dystrophy|Retinitis pigmentosa|Retinal dystrophy|Stargardt disease|Stargardt disease 3	ABCA4	Exonic	Non Synonymous	SNP	c.2894A>G	p.Asn965Ser	248200	AR	0.000346	7.88426e-05	4.38849	7216	5	0	Pathogenic	2star	236096	Pathogenic	1
2:168972025:C:T	2	169828535	rs188824058	not provided|Progressive familial intrahepatic cholestasis type 2|Benign recurrent intrahepatic cholestasis type 2;Progressive familial intrahepatic cholestasis type 2|Cholestasis, intrahepatic, of pregnancy, 3|Progressive familial intrahepatic cholestasis|ABCB11-related disorder|Benign recurrent intrahepatic cholestasis type 2	ABCB11	Exonic	Non Synonymous	SNP	c.1460G>A	p.Arg487His	601847	AR	0.009278	0.00013147	70.5713	7087	134	0	Likely Pathogenic, Pathogenic	2star	290081	Pathogenic	1		OMIM 601847
X:75071517:A:G	X	74291352	rs1052386741	Anemia, sideroblastic, and spinocerebellar ataxia	ABCB7	Exonic	Non Synonymous	SNP	c.1199T>C	p.Ile400Thr	301310	XL	6.9e-05	N/A	∞	7220	1	0	Uncertain Significance	1star	654310	Uncertain	0	1
16:16163078:G:A	16	16256935	rs72653706	Autosomal recessive inherited pseudoxanthoma elasticum|Arterial calcification, generalized, of infancy, 2|not provided|Papule;Cutis laxa|Arterial calcification, generalized, of infancy, 2;Autosomal recessive inherited pseudoxanthoma elasticum;Pseudoxanthoma elasticum, forme fruste|See cases|ABCC6-related disorder	ABCC6	Exonic	Stop Gain	SNP	c.3421C>T	p.Arg1141*	264800	AR	6.9e-05	0.00112919	0.0611059	7220	1	0	Pathogenic	2star	6559	Pathogenic	1
16:16173283:C:A	16	16267140	rs72664209	Autosomal recessive inherited pseudoxanthoma elasticum|Arterial calcification, generalized, of infancy, 2|not provided|Arterial calcification, generalized, of infancy, 2;Autosomal recessive inherited pseudoxanthoma elasticum;Pseudoxanthoma elasticum, forme fruste|ABCC6-related disorder	ABCC6	Splice Donor	Other	SNP	c.2787+1G>T	N/A	264800	AR	0.003808	0.00016448	23.1517	7166	55	0	Pathogenic	2star	6560	Pathogenic	1
2:43872094:G:A	2	44099233	rs137852987	Sitosterolemia|not provided|Sitosterolemia 1|Cardiovascular phenotype|ABCG8-related disorder|Gallbladder disease 4;Sitosterolemia 1	ABCG8	Exonic	Stop Gain	SNP	c.1083G>A	p.Trp361*	210250	AR	6.9e-05	0.00081461	0.0847031	7220	1	0	Pathogenic, Likely Pathogenic	2star	4967	Pathogenic	1
2:43873809:C:T	2	44100948	rs137852991	Sitosterolemia|Sitosterolemia 1|not provided|Cardiovascular phenotype|ABCG8-related disorder	ABCG8	Exonic	Stop Gain	SNP	c.1234C>T	p.Arg412*	210250	AR	6.9e-05	0.00012486	0.552617	7220	1	0	Pathogenic, Likely Pathogenic	2star	4972	Pathogenic	1
2:43875377:G:A	2	44102516	rs137852988	sitosterolemia	ABCG8	Exonic	Non Synonymous	SNP	c.1720G>A	p.Gly574Arg	210250	AR	0.018142	0.000223364	81.2217	6961	258	2	Pathogenic, Likely Pathogenic	2star	4968	Pathogenic	1	1	Horenstein et al. (2013)	23241408	Sitosterolemia
1:75732724:T:C	1	76198409	rs121434280	Medium-chain acyl-coenzyme A dehydrogenase deficiency|not provided|Inborn genetic diseases	ACADM	Exonic	Non Synonymous	SNP	c.199T>C	p.Tyr67His	607008	AR	0.024997	0.000689673	36.2447	6864	353	4	Pathogenic, Likely Pathogenic	2star	3597	Uncertain	1		OMIM 607008
20:44623039:C:T	20	43251680	rs121908723	adenosine deaminase deficiency	ADA	Exonic	Non Synonymous	SNP	c.646G>A	p.Gly216Arg	102700	AR,Smo	0.000208	5.25693e-05	3.95668	7218	3	0	Pathogenic	3star	1968	Pathogenic	1	1
9:113390798:C:T	9	116153078	rs121912980	Porphobilinogen synthase deficiency|not provided	ALAD	Exonic	Non Synonymous	SNP	c.397G>A	p.Gly133Arg	612740	AR	0.000969	4.60193e-05	21.0564	7207	14	0	Likely Pathogenic, Pathogenic	2star	16862	Pathogenic	1
9:101427498:G:T	9	104189780	rs76917243	Hereditary fructosuria|not provided|Inborn genetic diseases|See cases|ALDOB-related disorder	ALDOB	Exonic	Non Synonymous	SNP	c.524C>A	p.Ala175Asp	229600	AR	0.004362	0.000328278	13.2875	7158	63	0	Pathogenic	2star	465	Pathogenic	1
1:21563219:G:A	1	21889712	rs121918011	Childhood hypophosphatasia|Infantile hypophosphatasia|Hypophosphatasia|not provided|Adult hypophosphatasia|Osteogenesis imperfecta|Childhood hypophosphatasia;Infantile hypophosphatasia;Adult hypophosphatasia	ALPL	Exonic	Non Synonymous	SNP	c.407G>A	p.Arg136His	241510	AR	6.9e-05	5.91335e-05	1.16685	7220	1	0	Likely Pathogenic, Pathogenic	2star	13675	Pathogenic	1
3:49422132:G:A	3	49459565	rs386833680	Glycine encephalopathy	AMT	Exonic	Non Synonymous	SNP	c.230C>T	p.Ser77Leu	620398	AR	0.0027	5.91257e-05	45.6654	7182	39	0	Pathogenic, Likely Pathogenic	2star	56229	Pathogenic	1	1
9:98778412:G:A	9	101540694	rs369437168	Nephronophthisis 16	ANKS6	Exonic	Stop Gain	SNP	c.1381C>T	p.Arg461*	615382	AR	0.000237	0.000230051	1.03021	6665	556	0	Pathogenic	1star	579608	Uncertain	0	1
11:22274678:C:G	11	22296224	rs753138577	not provided|Gnathodiaphyseal dysplasia;Autosomal recessive limb-girdle muscular dystrophy type 2L	ANO5	Exonic	Stop Gain	SNP	c.2345C>G	p.Ser782*	166260	AD	6.9e-05	6.58293e-06	10.4817	7220	1	0	Pathogenic, Likely Pathogenic	2star	502370	Pathogenic	1
5:112775626:T:A	5	112111323	rs587782293	Hereditary cancer-predisposing syndrome|Familial adenomatous polyposis 1|not provided	APC	Splice Region	Other	SNP	c.423-3T>A	N/A	175100	AD	0.000485	0	∞	7214	7	0	Likely Pathogenic, Uncertain Significance, Pathogenic	2star	142189	Likely Pathogenic	1
5:112838104:C:G	5	112173801	rs79512956	Familial colorectal cancer|Hereditary cancer-predisposing syndrome|Familial adenomatous polyposis 1	APC	Exonic	Stop Gain	SNP	c.2510C>G	p.Ser837*	175100	AD	0.002008	N/A	∞	7192	29	0	Pathogenic	2star	82631	Pathogenic	1
2:21006288:C:T	2	21229160	rs5742904	familial hypercholesterolemia	APOB	Exonic	Non Synonymous	SNP	c.10580G>A	p.Arg3527Gln	144010	AD	0.066957	0.000690317	96.9946	6278	919	24	Pathogenic, Likely Pathogenic	2star	17890	Pathogenic	1	1	Shen et al. (2010)	21059979	Familial hypercholesterolemia
2:21007667:CT:C	2	21230539	rs121918387	Familial hypobetalipoproteinemia|Hypercholesterolemia, autosomal dominant, type B;Familial hypobetalipoproteinemia 1	APOB	Exonic	Frameshift	INDEL	c.9200del	p.Lys3067Argfs*2	144010	AD	0.000485	6.56935e-06	73.8277	7214	7	0	Pathogenic	2star	17892	Pathogenic	1
2:21009331:G:A	2	21232203	rs146538280	Hypercholesterolemia, autosomal dominant, type B;Familial hypobetalipoproteinemia 1	APOB	Exonic	Stop Gain	SNP	c.7537C>T	p.Arg2513*	144010	AD	6.9e-05	6.5741e-06	10.4957	7220	1	0	Pathogenic	2star	69511	Pathogenic	1
8:18059603:G:A	8	17917112	rs771847002	Spinal muscular atrophy-progressive myoclonic epilepsy syndrome|not provided	ASAH1	Exonic	Stop Gain	SNP	c.886C>T	p.Arg296*	159950	AR	6.9e-05	1.97278e-05	3.49761	7220	1	0	Pathogenic	2star	812508	Pathogenic	1
20:32433408:C:T	20	31021211	rs373145711	Bohring-Opitz syndrome|10 conditions|dystrophia;Developmental delay|not provided|Myelodysplastic syndrome	ASXL1	Exonic	Stop Gain	SNP	c.1210C>T	p.Arg404*	605039	AD	6.9e-05	2.62957e-05	2.624	7220	1	0	Pathogenic	2star	30986	Pathogenic	1
20:32434638:A:AG	20	31022441	rs750318549	not provided|Bohring-Opitz syndrome|Abnormal brain morphology	ASXL1	Exonic	Frameshift	INDEL	c.1934dup	p.Gly646Trpfs*12	605039	AD	0.000208	0.000644398	0.322782	7218	3	0	Pathogenic, Likely Pathogenic	2star	426927	Pathogenic	1
18:33740205:T:G	18	31320169	N/A	Severe feeding difficulties-failure to thrive-microcephaly due to ASXL3 deficiency syndrome	ASXL3	Exonic	Stop Gain	SNP	c.2801T>G	p.Leu934*	615485	AD	0.002493	6.5703e-06	379.435	7185	36	0	Likely Pathogenic	2star	1298338	Pathogenic	1		most are de novo
11:108250699:A:T	11	108121426	rs80159221	Hereditary cancer-predisposing syndrome|Ataxia-telangiectasia syndrome|Malignant tumor of urinary bladder|Familial cancer of breast	ATM	Splice Acceptor	Other	SNP	c.1236-2A>T	N/A	208900	AR	0.000138	0.000174886	0.789084	7219	2	0	Pathogenic, Likely Pathogenic	2star	375249	Pathogenic	1	1			OMIM# for ataxia telangiectasia syndrome
16:28902318:G:GC	16	28913639	rs751365374	Brody myopathy|not provided|ATP2A1-related disorder	ATP2A1	Exonic	Frameshift	INDEL	c.2464dup	p.Arg822Profs*39	601003	AR	6.9e-05	0.000131985	0.522785	7220	1	0	Pathogenic, Likely Pathogenic	2star	464085	Pathogenic	1
3:10338202:G:A	3	10379886	N/A	not provided|Epileptic encephalopathy	ATP2B2	Exonic	Stop Gain	SNP	c.3394C>T	p.Arg1132*	not found	AR	6.9e-05	N/A	∞	7220	1	0	Likely Pathogenic	2star	1339597	Pathogenic	1		Poggie et al (2023)	37675773
18:57695188:C:A	18	55362420	rs111033609	Byler disease	ATP8B1	Exonic	Non Synonymous	SNP	c.923G>T	p.Gly308Val	211600	AR	0.006301	5.26004e-05	119.79	7130	91	0	Pathogenic, Likely Pathogenic	2star	7262	Pathogenic	1	1
3:142555897:A:AT	3	142274739	rs757500301	not provided|Seckel syndrome 1	ATR	Exonic	Frameshift	INDEL	c.2320dup	p.Ile774Asnfs*3	210600	AR	0.000485	3.99026e-05	12.1546	7213	7	0	Pathogenic, Likely Pathogenic	2star	938417	Pathogenic	1
19:57235043:C:G	19	57746411	rs55658999	Male infertility with spermatogenesis disorder|Infertility associated with multi-tailed spermatozoa and excessive DNA	AURKC	Exonic	Stop Gain	SNP	c.744C>G	p.Tyr248*	243060	AR	0.001246	0.000413717	3.01172	7203	18	0	Pathogenic	2star	1028940	Pathogenic	1
9:101371179:T:C	9	104133461	rs28937579	familial hypercholanemia	BAAT	Exonic	Non Synonymous	SNP	c.226A>G	p.Met76Val	619232	AR	0.027974	0.000177286	157.79	6818	402	1	Pathogenic	0star	6720	Uncertain	0	1	Carlton et al. (2003)	12704386	Familial hypercholanemia
11:66526181:T:G	11	66293652	rs113624356	Bardet-Biedl syndrome	BBS1	Exonic	Non Synonymous	SNP	c.1169T>G	p.Met390Arg	209900	AR,DR	0.020496	0.00204821	10.0068	6926	294	1	Pathogenic, Likely Pathogenic	2star	12143	Pathogenic	1	1
3:165830741:T:C	3	165548529	rs1799807	Postanesthetic apnea|Deficiency of butyrylcholinesterase|not provided|BCHE-related disorder	BCHE	Exonic	Non Synonymous	SNP	c.293A>G	p.Asp98Gly	617936	AR	0.012256	0.0124371	0.985437	7046	173	2	Benign, Likely Pathogenic, Pathogenic	2star	13215	Pathogenic	1
6:80168989:CAG:C	6	80878706	rs398124587	Maple syrup urine disease|Maple syrup urine disease type 1B|not provided|Maple syrup urine disease type 1A	BCKDHB	Exonic	Frameshift	INDEL	c.595_596del	p.Pro200*	620698	AR	6.9e-05	1.31408e-05	5.25083	7220	1	0	Pathogenic, Likely Pathogenic	2star	96599	Pathogenic	1
6:80343784:C:T	6	81053501	rs751599203	Maple syrup urine disease|BCKDHB-related disorder|Maple syrup urine disease type 1A	BCKDHB	Exonic	Stop Gain	SNP	c.1159C>T	p.Arg387*	620698	AR	0.000208	6.57912e-06	31.6152	7218	3	0	Pathogenic, Uncertain Significance	2star	555909	Pathogenic	1
11:61956999:G:A	11	61724471	rs62637337	not provided	BEST1	Splice Donor	Other	SNP	c.636+1G>A	N/A	193220	AD	6.9e-05	1.97143e-05	3.5	7220	1	0	Pathogenic	2star	265463	Pathogenic	1
7:2543754:C:CT	7	2583388	rs730880324	Neonatal-onset encephalopathy with rigidity and seizures|Inborn genetic diseases|not provided|Neurodevelopmental disorder with cerebellar atrophy and with or without seizures|BRAT1-related disorder	BRAT1	Exonic	Frameshift	INDEL	c.638dup	p.Val214Glyfs*189	618056	AR	0.014125	0.000203669	69.3528	7017	204	0	Pathogenic, Likely Pathogenic	2star	31199	Pathogenic	1	1	Puffenberger et al. (2012)	22279524	Familial hypercholanemia
11:62691300:G:A	11	62458772	rs587777606	Severe neurodegenerative syndrome with lipodystrophy|Congenital generalized lipodystrophy type 2|Charcot-Marie-Tooth disease type 2|Berardinelli-Seip congenital lipodystrophy	BSCL2	Exonic	Stop Gain	SNP	c.985C>T	p.Arg329*	619112	AD	0.000415	6.57497e-06	63.1182	7215	6	0	Uncertain Significance, Pathogenic	2star	143858	Pathogenic	1		GeneReviews
3:15645186:G:C	3	15686693	rs13078881	Biotinidase deficiency|not provided|Inborn genetic diseases	BTD	Exonic	Non Synonymous	SNP	c.1270G>C	p.Asp424His	253260	AR	0.000277	0.029411	0.00941825	7217	4	0	Pathogenic, Uncertain Significance, Likely Pathogenic	2star	1900	Uncertain	1	1	PIP3		biotinidase deficiency, partial (PIP V3)
19:13298593:C:T	19	13409407	rs16024	episodic ataxia, type 2, and hemiplegic migraine	CACNA1A	Exonic	Non Synonymous	SNP	c.3040G>A	p.Glu1014Lys	108500	AD	0.008586	0.00376315	2.2816	7100	118	3	Uncertain Significance, Benign, Likely Benign	1star	194928	Benign	0	1
17:50626420:ACT:A	17	48703781	rs762810250	idiopathic generalized epilepsy	CACNA1G	Exonic	Frameshift	INDEL	c.6806_6807del	p.Ser2269Tyrfs*20	not found		0.001593	1.97722e-05	80.5676	7198	23	0	Uncertain Significance		not found	Uncertain	0	1		37090830	reported to be modifiier of SCN2A related seizures
7:81959317:T:TCTGGGTTG	7	81588633	rs1238719063	Developmental and epileptic encephalopathy 110	CACNA2D1	Exonic	Frameshift	INDEL	c.3109_3116dup	p.Arg1039Serfs*30	620149	AR	0.000969	6.57791e-06	147.311	7207	14	0	N/A		not found	Uncertain	0	1
15:42387802:CA:C	15	42680000	rs80338800	Autosomal recessive limb-girdle muscular dystrophy type 2A|Shoulder girdle muscle weakness;Calf muscle hypertrophy|not provided|Limb-girdle muscular dystrophy, recessive|Elbow flexion contracture;Lower-limb joint contracture;Cardiac arrhythmia;Muscular dystrophy;Muscle weakness|EMG: myopathic abnormalities;Shoulder girdle muscle weakness|Congenital muscular dystrophy|Muscular dystrophy|Limb-girdl…	CAPN3	Exonic	Frameshift	INDEL	c.550del	p.Thr184Argfs*36	253600	AR	6.9e-05	0.000197138	0.350009	7220	1	0	Pathogenic, Likely Pathogenic	2star	17621	Pathogenic	1
15:42399617:G:A	15	42691815	rs376107921	Autosomal recessive limb-girdle muscular dystrophy type 2A|not provided|Autosomal recessive limb-girdle muscular dystrophy type 2A;Muscular dystrophy, limb-girdle, autosomal dominant 4|Abnormality of the musculature|Muscular dystrophy, limb-girdle, autosomal dominant 4	CAPN3	Exonic	Non Synonymous	SNP	c.1319G>A	p.Arg440Gln	253600	AR	6.9e-05	0.000164262	0.420061	7220	1	0	Likely Pathogenic, Pathogenic	2star	217147	Pathogenic	1
15:42410926:G:A	15	42703124	rs80338802	limb-girdle muscular dystrophy, type 2A	CAPN3	Exonic	Non Synonymous	SNP	c.2306G>A	p.Arg769Gln	253600	AR	0.016826	0.000124834	134.787	6979	241	1	Pathogenic	2star	17613	Pathogenic	1	1
4:15567675:AG:A	4	15569298	rs386833751	Meckel syndrome, type 6|Joubert syndrome 9|Familial aplasia of the vermis;Meckel-Gruber syndrome|not provided|COACH syndrome 2|See cases|Inborn genetic diseases|CC2D2A-related disorder	CC2D2A	Exonic	Frameshift	INDEL	c.3289del	p.Val1097Phefs*2	614464	AR	0.004639	0.000249655	18.5816	7154	67	0	Pathogenic, Likely Pathogenic	2star	56303	Pathogenic	1	1
13:24906962:T:A	13	25481100	rs1460155178	microcephaly, primary autosomal recessive, 6	CENPJ	Splice Acceptor	Other	SNP	c.1078-2A>T	N/A	608393	AR	0.000138	0	∞	7219	2	0	N/A		not found	Likely Pathogenic	0	1
13:24912986:G:A	13	25487124	rs201822162	not provided|Microcephaly 6, primary, autosomal recessive;Seckel syndrome 4	CENPJ	Exonic	Stop Gain	SNP	c.40C>T	p.Gln14*	608393	AR	0.000208	2.62926e-05	7.91097	7218	3	0	Pathogenic, Likely Pathogenic	2star	280927	Pathogenic	1	1
12:88049400:CTTCT:C	12	88443177	rs763762899	not provided|Familial aplasia of the vermis;Nephronophthisis;Meckel-Gruber syndrome|Hypotonia;Global developmental delay;Micrognathia;Abnormal facial shape|Bardet-Biedl syndrome 14|Meckel syndrome, type 4|CEP290-related disorder	CEP290	Exonic	Frameshift	INDEL	c.7220_7223del	p.Lys2407Serfs*2	611134	AR	6.9e-05	4.60496e-05	1.49838	7220	1	0	Pathogenic, Likely Pathogenic	2star	418123	Pathogenic	1
12:88118527:A:AT	12	88512304	rs727503855	Joubert syndrome 5|Joubert syndrome 1|Familial aplasia of the vermis;Meckel-Gruber syndrome;Nephronophthisis|CEP290-related disorder|Leber congenital amaurosis|Abnormality of prenatal development or birth|not provided|Bardet-Biedl syndrome 14	CEP290	Exonic	Frameshift	INDEL	c.1666dup	p.Ile556Asnfs*20	610188	AR	0.000346	4.65686e-05	7.42991	7216	5	0	Pathogenic	2star	217623	Pathogenic	1
12:88120207:G:A	12	88513984	rs1170451277	not provided|CEP290-related disorder|Meckel-Gruber syndrome;Nephronophthisis;Familial aplasia of the vermis|Meckel syndrome, type 4;Joubert syndrome 5;Leber congenital amaurosis 10;Senior-Loken syndrome 6;Bardet-Biedl syndrome 14|Bardet-Biedl syndrome 14	CEP290	Exonic	Stop Gain	SNP	c.1429C>T	p.Arg477*	611134	AR	6.9e-05	1.31731e-05	5.23793	7220	1	0	Pathogenic, Likely Pathogenic	2star	523768	Pathogenic	1
21:44333075:C:T	21	45752958	rs555164150	Axial spondylometaphyseal dysplasia|Retinal dystrophy|not provided	CFAP410	Exonic	Non Synonymous	SNP	c.331G>A	p.Val111Met	602271	AR	6.9e-05	1.96892e-05	3.50446	7220	1	0	Pathogenic	2star	428582	Likely Pathogenic	1
1:196713905:C:G	1	196683035	rs570523689	age-related macular degeneration, type 4	CFH	Exonic	Non Synonymous	SNP	c.1507C>G	p.Pro503Ala	610698	AD	6.9e-05	1.97332e-05	3.49664	7220	1	0	Uncertain Significance	2star	157562	Uncertain	0	1	Hoffman et al. (2014)	24906858	Vitreoretinochoroidopathy
4:109746275:T:G	4	110667431	rs989210294	complement factor I deficiency	CFI	Exonic	Non Synonymous	SNP	c.1376A>C	p.Tyr459Ser	1 case found	?	0.022019	0.000118267	186.18	6908	308	5	Uncertain Significance	1star	1504039	Benign	0	1	Lin et al. (2024)	37877434	Hypocomplementemic urticarial vasculitis syndrome
7:117530975:G:A	7	117171029	rs78655421	Congenital bilateral aplasia of vas deferens from CFTR mutation|Cystic fibrosis|not provided|ivacaftor response - Efficacy|Cystic fibrosis;Bronchiectasis with or without elevated sweat chloride 1;Congenital bilateral aplasia of vas deferens from CFTR mutation;Hereditary pancreatitis|Cystic fibrosis;Congenital bilateral aplasia of vas deferens from CFTR mutation|CFTR-related disorder|Obstructive a…	CFTR	Exonic	Non Synonymous	SNP	c.350G>A	p.Arg117His	277180	AR	0.000208	0.00151804	0.137019	7218	3	0	Pathogenic, Uncertain Significance, Likely Pathogenic	4star	7109	Likely Pathogenic	1
7:117559590:ATCT:A	7	117199644	rs113993960	Cystic fibrosis|Bronchiectasis with or without elevated sweat chloride 1, modifier of|not provided|Hereditary pancreatitis|Duodenal stenosis|Recurrent pancreatitis|Cystic fibrosis;Congenital bilateral aplasia of vas deferens from CFTR mutation|ivacaftor / lumacaftor response - Efficacy|Obstructive azoospermia|ivacaftor / tezacaftor response - Efficacy|CFTR-related disorder|See cases|Cystic fibros…	CFTR	Exonic	Non Frameshift	INDEL	c.1521_1523del	p.Phe508del	219700	AR	0.000692	0.00788405	0.0877721	7211	10	0	Pathogenic, Likely Pathogenic	4star	7105	Likely Pathogenic	1	1
15:92997085:G:GA	15	93540315	rs752940775	Developmental and epileptic encephalopathy 94|CHD2-related disorder	CHD2	Exonic	Frameshift	INDEL	c.3734dup	p.Tyr1246Ilefs*13	615369	AD	0.001108	1.35166e-05	81.9732	7205	16	0	Pathogenic, Likely Pathogenic	2star	803141	Pathogenic	1		Mir et al. (2024)	37877434	childhood-onset developmental and epileptic encephalopathy
15:93002203:G:GA	15	93545433	rs749969667	Developmental and epileptic encephalopathy 94|not provided|CHD2-related disorder|Complex neurodevelopmental disorder|Autistic behavior;Seizure	CHD2	Exonic	Frameshift	INDEL	c.4173dup	p.Gln1392Thrfs*17	615369	AD	0.000277	0	∞	7217	4	0	Pathogenic	2star	218395	Pathogenic	1
2:232541481:C:CA	2	233406191	rs774279192	not provided|CHRNG-related disorder|Autosomal recessive multiple pterygium syndrome|Lethal multiple pterygium syndrome	CHRNG	Exonic	Frameshift	INDEL	c.459dup	p.Val154Serfs*24	253290	AR	0.000346	0.000453303	0.763286	7216	5	0	Pathogenic	2star	449338	Pathogenic	1	1
10:72008329:C:T	10	73768087	rs965883985	spondyloepiphyseal dysplasia and humerospinal dysostosis	CHST3	Exonic	Non Synonymous	SNP	c.1298C>T	p.Pro433Leu	143095	AR	0.012879	7.8826e-05	163.385	7038	180	3	N/A		not found	Benign	0	1
21:36461208:G:A	21	37833506	rs143797113	not specified|Autosomal recessive nonsyndromic hearing loss 29|not provided	CLDN14	Exonic	Non Synonymous	SNP	c.488C>T	p.Ala163Val	614035	AR	6.9e-05	0.000433202	0.159279	7220	1	0	Likely Pathogenic, Pathogenic, Uncertain Significance	2star	228519	Likely Pathogenic	1
11:72302339:T:C	11	72013383	rs144078282	3-methylglutaconic aciduria, type VIIB|not provided|3-methylglutaconic aciduria, type VIIA;3-methylglutaconic aciduria, type VIIB;Neutropenia, severe congenital, 9, autosomal dominant|Inborn genetic diseases	CLPB	Exonic	Non Synonymous	SNP	c.1132A>G	p.Arg378Gly	616271	AR	0.008378	0.000289166	28.973	7100	121	0	Pathogenic, Likely Pathogenic	2star	187785	Pathogenic	1
4:47937535:G:A	4	47939552	rs62625014	Retinitis pigmentosa 49|Retinitis pigmentosa|Macular dystrophy|Cone-rod dystrophy|Retinal dystrophy|not provided|See cases|Retinitis pigmentosa 49;Retinitis pigmentosa	CNGA1	Exonic	Non Synonymous	SNP	c.947C>T	p.Ser316Phe	613756	AR	0.000277	0.00112249	0.246773	7217	4	0	Likely Pathogenic, Pathogenic	2star	16932	Pathogenic	1
4:47943269:C:A	4	47945286	rs539600817	See cases|Retinitis pigmentosa 49	CNGA1	Exonic	Stop Gain	SNP	c.349G>T	p.Glu117*	613756	AR	0.005816	0.000102364	56.8169	7137	84	0	Likely Pathogenic	2star	1690446	Pathogenic	1		OMIM 613756
17:42693444:CCT:C	17	40845462	rs751050956	Lethal congenital contracture syndrome 7|not provided|Neuropathy, congenital hypomyelinating, 3	CNTNAP1	Exonic	Frameshift	INDEL	c.2901_2902del	p.Cys968Phefs*11	616286	AR	0.000138	4.59843e-05	3.00103	7219	2	0	Pathogenic	2star	204313	Pathogenic	1
7:148383880:TG:T	7	148080972	rs730880275	not provided|Cortical dysplasia-focal epilepsy syndrome	CNTNAP2	Exonic	Frameshift	INDEL	c.3709del	p.Asp1237Ilefs*17	610042	AR	0.021742	0.000105129	206.813	6907	314	0	Pathogenic	2star	5490	Uncertain	1	1	Strauss, Mazariegos, et al (2006)	16468966	Cortical dysplasia and focal epilepsy
7:94420251:G:T	7	94049563	rs72658160	osteogenesis imperfecta	COL1A2	Exonic	Non Synonymous	SNP	c.2098G>T	p.Gly700Cys	166220	AD	0.000762	1.3146e-05	57.9646	7210	11	0	Pathogenic	2star	641929	Pathogenic	1	1	Daley et al. (2010)	19594296	Osteogenesis imperfecta
2:227054702:C:T	2	227919418	rs372606845	Alport syndrome|Autosomal recessive Alport syndrome|not provided|Inborn genetic diseases	COL4A4	Exonic	Non Synonymous	SNP	c.2752G>A	p.Gly918Arg	203780	AR	6.9e-05	2.62798e-05	2.62559	7220	1	0	Likely Pathogenic, Pathogenic	2star	988149	Pathogenic	1
1:226965720:G:A	1	227153421	rs767584322	Autosomal recessive ataxia due to ubiquinone deficiency	COQ8A	Exonic	Non Synonymous	SNP	c.638G>A	p.Arg213Gln	612016	AR	6.9e-05	2.6276e-05	2.62597	7220	1	0	Likely Pathogenic	2star	666357	Likely Pathogenic	1
1:226984168:CCA:C	1	227171869	rs797045217	Autosomal recessive ataxia due to ubiquinone deficiency	COQ8A	Exonic	Frameshift	INDEL	c.1334_1335del	p.Thr445Argfs*52	266150	AR	6.9e-05	1.31409e-05	5.25076	7220	1	0	Pathogenic	2star	210096	Pathogenic	1
1:53202427:C:T	1	53668099	rs74315294	Carnitine palmitoyl transferase II deficiency, myopathic form|Carnitine palmitoyl transferase II deficiency, neonatal form|not provided|Carnitine palmitoyltransferase II deficiency|Carnitine palmitoyl transferase II deficiency, severe infantile form;Encephalopathy, acute, infection-induced, susceptibility to, 4;Carnitine palmitoyl transferase II deficiency, neonatal form;Carnitine palmitoyl trans…	CPT2	Exonic	Non Synonymous	SNP	c.338C>T	p.Ser113Leu	600649	AR	6.9e-05	0.00131999	0.0522732	7220	1	0	Pathogenic, Likely Pathogenic	2star	8953	Pathogenic	1
9:123373608:TGGCGCGGCCCCGGCCC:T	9	126135887	rs879255251	not provided|CRB2-related disorder	CRB2	Exonic	Frameshift	INDEL	c.3089_3104del	p.Arg1030Leufs*106	616220	AR	0.000138	5.27718e-05	2.61503	7219	2	0	Likely Pathogenic	2star	1324169	Pathogenic	1				OMIN# is for Focal segmental glomerulosclerosis 9
17:3656727:G:A	17	3560021	rs113994208	Nephropathic cystinosis|Cystinosis|Ocular cystinosis;Inborn genetic diseases;Juvenile nephropathic cystinosis|not provided	CTNS	Exonic	Non Synonymous	SNP	c.613G>A	p.Asp205Asn	219800	AR	6.9e-05	1.31775e-05	5.2362	7220	1	0	Pathogenic	2star	21440	Likely Pathogenic	1
1:150796884:C:T	1	150769360	rs1571122183	8 conditions|15 conditions|Pyknodysostosis|not provided	CTSK	Exonic	Stop Gain	SNP	c.905G>A	p.Trp302*	265800	AR	6.9e-05	6.57082e-06	10.501	7220	1	0	Uncertain Significance, Pathogenic	2star	684727	Pathogenic	1
8:142917731:GGCAGC:G	8	143999148	rs1160513370	aldosterone deficiency	CYP11B2	Exonic	Frameshift	INDEL	c.105_109del	p.Leu36Valfs*2	203400	AR	0.021534	N/A	∞	6911	309	1	Pathogenic	1star	2807863	Pathogenic	0	1
6:32040110:G:T	6	32007887	rs6471	Adenoma, cortisol-producing|Carcinoma, adrenocortical, androgen-secreting|Inborn genetic diseases|not provided|Classic congenital adrenal hyperplasia due to 21-hydroxylase deficiency|CYP21A2-related disorder|Congenital adrenal hyperplasia	CYP21A2	Exonic	Non Synonymous	SNP	c.844G>T	p.Val282Leu	201910	AR	6.9e-05	0.0108544	0.00635684	7220	1	0	Pathogenic, Likely Pathogenic	2star	12151	Pathogenic	1
6:32041006:C:T	6	32008783	rs6445	Classic congenital adrenal hyperplasia due to 21-hydroxylase deficiency|not provided|Congenital lipoid adrenal hyperplasia due to STAR deficency|See cases|CYP21A2-related disorder	CYP21A2	Exonic	Non Synonymous	SNP	c.1360C>T	p.Pro454Ser	201910	AR	0.003632	0.00508421	0.714369	6970	51	0	Pathogenic, Likely Pathogenic	2star	12159	Likely Pathogenic	1
20:54172927:CCTT:C	20	52789466	rs777676129	Hypercalcemia, infantile, 1|not provided	CYP24A1	Exonic	Non Frameshift	INDEL	c.428_430del	p.Glu143del	143880	AR	0.029359	0.000512443	57.2922	6806	406	9	Pathogenic	2star	29677	Pathogenic	1	1
11:71435840:C:G	11	71146886	rs138659167	not provided|Smith-Lemli-Opitz syndrome|Inborn genetic diseases|Global developmental delay|DHCR7-related disorder|See cases	DHCR7	Splice Acceptor	Other	SNP	c.964-1G>C	N/A	270400	AR	0.000554	0.00424741	0.130432	7213	8	0	Pathogenic, Likely Pathogenic	2star	93725	Pathogenic	1
16:72014641:C:T	16	72048540	rs201230446	Miller syndrome|not provided	DHODH	Exonic	Non Synonymous	SNP	c.403C>T	p.Arg135Cys	263750	AR	0.041199	0.000518829	79.4077	6626	595	0	Pathogenic, Likely Pathogenic	2star	16801	Pathogenic	1		Fang. (2012)	22967083
12:124975476:C:T	12	125460022	rs1384892917	46,XY sex reversal 11|not provided|Arginase deficiency|DHX37-related disorder	DHX37	Exonic	Non Synonymous	SNP	c.923G>A	p.Arg308Gln	273250	AD	6.9e-05	1.31437e-05	5.24966	7220	1	0	Pathogenic	2star	869420	Likely Pathogenic	1
5:13865675:G:A	5	13865784	rs771663107	Kartagener syndrome|Primary ciliary dyskinesia 3|Primary ciliary dyskinesia	DNAH5	Exonic	Stop Gain	SNP	c.4348C>T	p.Gln1450*	608644	AR	0.001316	6.57333e-06	200.203	7201	19	0	Likely Pathogenic, Pathogenic	2star	208992	Pathogenic	1	1
2:25234307:G:A	2	25457176	rs149095705	not provided|Autism spectrum disorder;Tatton-Brown-Rahman overgrowth syndrome|EBV-positive nodal T- and NK-cell lymphoma	DNMT3A	Exonic	Non Synonymous	SNP	c.2711C>T	p.Pro904Leu	615879	AD	0.000138	5.25977e-05	2.62369	7219	2	0	Pathogenic, Likely Pathogenic	2star	372798	Pathogenic	1
2:25234373:C:T	2	25457242	rs147001633	Lung adenocarcinoma|Acute myeloid leukemia|Myelodysplastic syndrome|Tatton-Brown-Rahman overgrowth syndrome|not provided|Inborn genetic diseases|Abnormality of the nervous system|not specified|Clonal Cytopenia of Undetermined Significance|Intellectual disability|DNMT3A-related disorder|EBV-positive nodal T- and NK-cell lymphoma|Neoplasm	DNMT3A	Exonic	Non Synonymous	SNP	c.2645G>A	p.Arg882His	615879	AD	0.000415	0.000368576	1.12595	7215	6	0	Pathogenic, Likely Pathogenic	2star	375881	Pathogenic	1				OMIM# for Tatton-Brown-Rahman syndrome
2:25234374:G:A	2	25457243	rs377577594	Acute myeloid leukemia|Myelodysplastic syndrome|Lung adenocarcinoma|Tatton-Brown-Rahman overgrowth syndrome|Inborn genetic diseases|not provided|Neurodevelopmental disorder|EBV-positive nodal T- and NK-cell lymphoma	DNMT3A	Exonic	Non Synonymous	SNP	c.2644C>T	p.Arg882Cys	615879	AD	6.9e-05	0.00015783	0.437178	7220	1	0	Pathogenic	2star	375882	Pathogenic	1
2:25235724:C:T	2	25458593	rs376830288	Inborn genetic diseases|Intellectual disability	DNMT3A	Exonic	Stop Gain	SNP	c.2580G>A	p.Trp860*	615879	AD	6.9e-05	1.97127e-05	3.50028	7220	1	0	Likely Pathogenic, Pathogenic	2star	2606701	Likely Pathogenic	1				Tatton-Brown-Rahman syndrome
2:25240313:G:A	2	25463182	rs779626155	not provided|Tatton-Brown-Rahman overgrowth syndrome|Acute myeloid leukemia	DNMT3A	Exonic	Stop Gain	SNP	c.2311C>T	p.Arg771*	615879	AD	6.9e-05	3.94327e-05	1.74982	7220	1	0	Pathogenic	2star	419534	Pathogenic	1
2:25244214:G:A	2	25467083	rs568207978	Tatton-Brown-Rahman overgrowth syndrome|See cases|not provided	DNMT3A	Exonic	Stop Gain	SNP	c.1792C>T	p.Arg598*	615879	AD	6.9e-05	1.97018e-05	3.50221	7220	1	0	Pathogenic, Likely Pathogenic	2star	1070654	Pathogenic	1
2:25247647:G:A	2	25470516	rs778270132	Tatton-Brown-Rahman overgrowth syndrome|not provided|EBV-positive nodal T- and NK-cell lymphoma	DNMT3A	Exonic	Stop Gain	SNP	c.958C>T	p.Arg320*	615879	AD	6.9e-05	1.97197e-05	3.49904	7220	1	0	Pathogenic	2star	955045	Pathogenic	1
19:3491746:C:CGGTT	19	3491744	rs761870531	DOHH related neurodevelopmental disorder|Neurodevelopmental disorder with microcephaly, cerebral atrophy, and visual impairment	DOHH	Exonic	Frameshift	INDEL	c.654_655insAACC	p.Glu219Asnfs*54	620066	AR	0.000138	0.000703531	0.196153	7219	2	0	Pathogenic, Likely Pathogenic	2star	1285602	Pathogenic	1
4:3493106:A:AGCCT	4	3494833	rs606231128	Congenital myasthenic syndrome 10|not provided|Congenital myasthenic syndrome|Fetal akinesia deformation sequence 1;Congenital myasthenic syndrome 10|Inborn genetic diseases|Fetal akinesia deformation sequence 3;Congenital myasthenic syndrome 10|Abnormality of the musculature|See cases|Fetal akinesia deformation sequence 3|DOK7-related disorder	DOK7	Exonic	Frameshift	INDEL	c.1124_1127dup	p.Ala378Serfs*30	254300	AR	6.9e-05	0.00084699	0.0814649	7220	1	0	Pathogenic, Likely Pathogenic	2star	1273	Likely Pathogenic	1
15:45101227:TGAAC:T	15	45393425	rs530719719	Familial thyroid dyshormonogenesis|not provided|Inborn genetic diseases|Nongoitrous Euthyroid Hyperthyrotropinemia|Congenital hypothyroidism|Thyroid dyshormonogenesis 6|DUOX2-related disorder	DUOX2	Exonic	Frameshift	INDEL	c.2895_2898del	p.Phe966Serfs*29	607200	AR	0.002147	0.00261337	0.821546	7190	31	0	Likely Pathogenic, Pathogenic	2star	189229	Pathogenic	1
11:103253384:C:T	11	103124113	rs368631447	not specified|Jeune thoracic dystrophy|not provided|Asphyxiating thoracic dystrophy 3	DYNC2H1	Exonic	Non Synonymous	SNP	c.10142C>T	p.Pro3381Leu	613091	AD,DR	6.9e-05	2.63137e-05	2.62221	7220	1	0	Pathogenic, Likely Pathogenic	2star	439631	Pathogenic	1
11:103253440:C:T	11	103124169	rs943680446	not provided|Asphyxiating thoracic dystrophy 3|Jeune thoracic dystrophy	DYNC2H1	Exonic	Stop Gain	SNP	c.10198C>T	p.Arg3400*	613091	AR,DR	0.025966	0.000157974	164.369	6846	375	0	Pathogenic, Likely Pathogenic	2star	423715	Uncertain	1		Asseri 2024	38550721	Jeune syndrome
1:63546025:CAATT:C	1	64011696	rs758160403	polydactyly	EFCAB7	Exonic	Frameshift	INDEL	c.917_920del	p.Ile306Serfs*3	not found	AR	0.010733	0.000111647	96.1336	7066	155	0	N/A		not found	Uncertain	0	1	Biilal et al (2023)	37684519	nonsyndromic polydactyly
9:137743368:TA:T	9	140637820	rs1234654104	Kleefstra syndrome 1|not specified	EHMT1	Splice Acceptor	Other	INDEL	c.824-2del	N/A	610253	AD	0.00361	4.63128e-05	77.9481	7150	52	0	Pathogenic, Likely Pathogenic	2star	992223	Pathogenic	1		Blackburn (2017)	28057753
3:184137637:G:A	3	183855425	rs113994049	Vanishing white matter disease|not provided|See cases|Leukoencephalopathy with vanishing white matter 5|Inborn genetic diseases	EIF2B5	Exonic	Non Synonymous	SNP	c.338G>A	p.Arg113His	620315	AR	0.000277	0.000269262	1.02874	7217	4	0	Pathogenic	2star	5945	Pathogenic	1
18:36156575:G:A	18	33736538	rs371310428	Intellectual disability, autosomal recessive 58|Intellectual disability, profound|not provided	ELP2	Exonic	Non Synonymous	SNP	c.1385G>A	p.Arg462Gln	617270	AR	6.9e-05	2.62822e-05	2.62535	7220	1	0	Pathogenic, Likely Pathogenic	2star	870396	Pathogenic	1	1
9:127854292:TG:T	9	130616571	N/A	Cardiovascular phenotype|Hereditary hemorrhagic telangiectasia	ENG	Exonic	Frameshift	INDEL	c.63del	p.Thr22Glnfs*21	187300	AD	6.9e-05	N/A	∞	7220	1	0	Pathogenic	2star	1753314	Pathogenic	1
10:49473476:C:A	10	50681522	N/A	Cockayne syndrome	ERCC6	Splice Donor	Other	SNP	c.2709+1G>T	N/A	133540	AR	0.000208	N/A	∞	7218	3	0	Pathogenic, Likely Pathogenic	2star	847342	Pathogenic	1	1
19:42248909:CTT:C	19	42753061	rs1064794325	not provided|Craniosynostosis 4|Neurodevelopmental disorder|TWIST1-related craniosynostosis|ERF-related disorder|Chitayat syndrome|Noonan Syndrome-like developmental disorder	ERF	Exonic	Frameshift	INDEL	c.1201_1202del	p.Lys401Glufs*10	600775	AD	6.9e-05	0	∞	7220	1	0	Pathogenic, Likely Pathogenic	2star	420168	Pathogenic	1
4:5793722:G:T	4	5795449	rs794726665	Ellis-van Creveld syndrome	EVC	Splice Region	Other	SNP	c.1886+5G>T	N/A	225500	AR	0.061349	0.000341611	179.587	6340	876	5	Pathogenic, Likely Pathogenic	2star	5338	Uncertain	1	1
9:37784807:C:A	9	37784804	rs374550999	Pontocerebellar hypoplasia type 1B	EXOSC3	Exonic	Non Synonymous	SNP	c.238G>T	p.Val80Phe	614678	AR	0.102687	0.000899127	114.207	5805	1349	67	Likely Pathogenic, Pathogenic	2star	129024	Pathogenic	1	1	GeneReviews
8:117807282:C:T	8	118819521	N/A	multiple exostoses, type 1	EXT1	Exonic	Stop Gain	SNP	c.1818G>A	p.Trp606*	133700	AD	0.000346	N/A	∞	7216	5	0	Pathogenic	1star	842925	Pathogenic	0	1
13:113118634:G:A	13	113772948	rs1250853566	Factor VII deficiency|Congenital factor VII deficiency	F7	Exonic	Non Synonymous	SNP	c.961G>A	p.Gly321Ser	227500	AR	6.9e-05	6.57056e-06	10.5014	7220	1	0	Likely Pathogenic	2star	627193	Pathogenic	1
X:139561710:C:T	X	138643869	rs137852254	hemophilia B	F9	Exonic	Non Synonymous	SNP	c.1025C>T	p.Thr342Met	306900	XLR	6.9e-05	0	∞	7220	1	0	Pathogenic, Likely Pathogenic	3star	10607	Pathogenic	1	1
2:61842249:CT:C	2	62069384	rs762087385	Retinitis pigmentosa 28|not provided	FAM161A	Exonic	Frameshift	INDEL	c.294del	p.Val99*	606068	AR	0.000277	3.94249e-05	7.02601	7217	4	0	Pathogenic, Likely Pathogenic	2star	930589	Pathogenic	1
3:10052429:C:T	3	10094113	rs962867926	Fanconi anemia complementation group D2|Fanconi anemia	FANCD2	Exonic	Stop Gain	SNP	c.1588C>T	p.Arg530*	227646	AR	0.002008	2.62999e-05	76.3502	7192	29	0	Pathogenic, Likely Pathogenic	2star	2675528	Pathogenic	1		OMIM 227646
3:10073363:G:A	3	10115047	rs201811817	Fanconi anemia|Fanconi anemia complementation group D2|not provided	FANCD2	Splice Donor	Other	SNP	c.2715+1G>A	N/A	227646	AR	6.9e-05	0.000177354	0.389053	7220	1	0	Pathogenic	2star	667394	Pathogenic	1
9:35079243:T:A	9	35079240	rs759590778	Fanconi anemia|Fanconi anemia complementation group G	FANCG	Splice Acceptor	Other	SNP	c.85-2A>T	N/A	614082	AR	6.9e-05	1.31411e-05	5.25069	7220	1	0	Pathogenic, Likely Pathogenic	2star	667395	Pathogenic	1
6:109741461:C:T	6	110062664	rs774294963	not provided|Charcot-Marie-Tooth disease type 4|Inborn genetic diseases|Charcot-Marie-Tooth disease type 4J	FIG4	Exonic	Stop Gain	SNP	c.793C>T	p.Arg265*	611228	AR	0.012048	5.91685e-05	203.622	7047	174	0	Pathogenic	2star	488991	Pathogenic	1
1:152307547:G:A	1	152280023	rs138726443	not provided|Ichthyosis vulgaris|Dermatitis, atopic, 2;Ichthyosis vulgaris|Dermatitis, atopic, 2|FLG-related disorder|Dermatitis, atopic	FLG	Exonic	Stop Gain	SNP	c.7339C>T	p.Arg2447*	605803	AD	0.003739	0.0030184	1.23874	7167	54	0	Pathogenic, Likely Pathogenic	2star	50932	Likely Pathogenic	1
1:152313385:G:A	1	152285861	rs61816761	Dermatitis, atopic, 2, susceptibility to|Ichthyosis vulgaris|not provided|Dermatitis, atopic, 2|Ichthyosis vulgaris;Atopic eczema|Eczematoid dermatitis|Ichthyosis vulgaris;Dermatitis, atopic, 2|FLG-related disorder	FLG	Exonic	Stop Gain	SNP	c.1501C>T	p.Arg501*	605803	AD	0.005886	0.0104279	0.564445	7136	85	0	Pathogenic, Likely Pathogenic	2star	16319	Pathogenic	1				OMIM# Ichthyosis vulgaris 146700 AD, AR
17:28535030:AC:A	17	26862048	rs1169577591	T-cell immunodeficiency, congenital alopecia, and nail dystrophy|T-cell lymphopenia, infantile, with or without nail dystrophy, autosomal dominant	FOXN1	Exonic	Frameshift	INDEL	c.1465del	p.Gln489Argfs*61	618806	AD	6.9e-05	0	∞	7220	1	0	Likely Pathogenic, Pathogenic	2star	869415	Pathogenic	1
17:80104542:T:G	17	78078341	rs386834236	Glycogen storage disease II, adult form|Glycogen storage disease, type II|not provided|Myopathy|Glycogen storage disease due to acid maltase deficiency, late-onset|Glycogen storage disease, type IV|Cardiovascular phenotype|GAA-related disorder	GAA	Intronic	Other	SNP	c.-32-13T>G	N/A	232300	AR	0.000138	0.00375727	0.0367287	7219	2	0	Pathogenic, Likely Pathogenic	2star	4027	Pathogenic	1
16:88836223:T:C	16	88902631	rs569725936	not provided|Mucopolysaccharidosis, MPS-IV-A|Skeletal dysplasia	GALNS	Exonic	Non Synonymous	SNP	c.611A>G	p.Asn204Ser	253000	AR	0.009971	8.53982e-05	116.759	7077	144	0	Likely Pathogenic, Pathogenic, Uncertain Significance	2star	384194	Pathogenic	1
9:34648170:A:G	9	34648167	rs75391579	Deficiency of UDPglucose-hexose-1-phosphate uridylyltransferase|not provided|Galactosemia|GALT-related disorder|Inborn genetic diseases	GALT	Exonic	Non Synonymous	SNP	c.563A>G	p.Gln188Arg	230400	AR	0.004085	0.00187116	2.18314	7162	59	0	Pathogenic, Uncertain Significance	2star	3614	Likely Pathogenic	1	1
1:155235843:T:C	1	155205634	rs76763715	Dementia, Lewy body, susceptibility to|Gaucher disease type I|Parkinson disease, late-onset|not provided|Gaucher disease|Rigidity;Akinesia|7 conditions|Gaucher disease-ophthalmoplegia-cardiovascular calcification syndrome;Gaucher disease type I;Gaucher disease type II;Gaucher disease type III|Parkinson disease|Gaucher disease perinatal lethal|Abnormal bleeding;Thrombocytopenia|Lewy body dementia|…	GBA	Exonic	Non Synonymous	SNP	c.1226A>G	p.Asn409Ser	230800	AR	0.021604	0.00185468	11.6484	6911	308	2	Likely Pathogenic, Uncertain Significance, Pathogenic	2star	4290	Likely Pathogenic	1	1
19:12899486:C:T	19	13010300	rs121434367	Glutaric aciduria, type 1|not provided	GCDH	Exonic	Non Synonymous	SNP	c.1262C>T	p.Ala421Val	231670	AR	0.031367	0.000262864	119.328	6771	447	3	Pathogenic	2star	2082	Pathogenic	1	1
2:85552549:G:A	2	85779672	rs748892794	not provided|GGCX-related disorder	GGCX	Exonic	Stop Gain	SNP	c.1306C>T	p.Arg436*	277450	AR	6.9e-05	6.57678e-06	10.4914	7220	1	0	Pathogenic, Likely Pathogenic	2star	1361138	Pathogenic	1
13:20189353:A:G	13	20763492	rs104894397	Autosomal recessive nonsyndromic hearing loss 1A|not provided|Autosomal dominant nonsyndromic hearing loss 3A|Rare genetic deafness|Autosomal recessive nonsyndromic hearing loss 1A;Autosomal recessive nonsyndromic hearing loss 1B|Nonsyndromic genetic hearing loss|Hearing impairment|8 conditions|GJB2-related disorder	GJB2	Exonic	Non Synonymous	SNP	c.229T>C	p.Trp77Arg	220290	AR,DD	0.000485	0.000111698	4.34206	7214	7	0	Pathogenic	2star	17003	Pathogenic	1
13:20189481:A:G	13	20763620	rs35887622	Autosomal recessive nonsyndromic hearing loss 1A|not provided|Nonsyndromic genetic hearing loss|Autosomal dominant nonsyndromic hearing loss 3A|Rare genetic deafness|Autosomal recessive nonsyndromic hearing loss 1A;Autosomal recessive nonsyndromic hearing loss 1B|Inborn genetic diseases|Nonsyndromic Deafness|Hearing impairment|Hearing loss|7 conditions|Autosomal recessive nonsyndromic hearing los…	GJB2	Exonic	Non Synonymous	SNP	c.101T>C	p.Met34Thr	220290	AR,DD	0.000623	0.00940585	0.0662354	7212	9	0	Pathogenic, Uncertain Significance, Likely Pathogenic	3star	17000	Pathogenic	1	1
13:20189546:AC:A	13	20763685	rs80338939	Autosomal recessive nonsyndromic hearing loss 1A|Deafness, digenic, GJB2/GJB6|not provided|Hearing impairment|Nonsyndromic genetic hearing loss|Bilateral conductive hearing impairment;Hearing impairment|Bilateral sensorineural hearing impairment|Autosomal dominant nonsyndromic hearing loss 3A|Hearing impairment;Bilateral sensorineural hearing impairment|7 conditions|Severe sensorineural hearing i…	GJB2	Exonic	Frameshift	INDEL	c.35del	p.Gly12Valfs*2	220290	AD,DD	0.001939	0.00626802	0.309348	7193	28	0	Pathogenic, Likely Pathogenic	3star	17004	Likely Pathogenic	1	1
1:228157961:A:G	1	228345662	rs1031720654	Spastic paraplegia|Hypomyelinating leukodystrophy 2	GJC2	Exonic	Non Synonymous	SNP	c.203A>G	p.Tyr68Cys	608804	AR	0.008725	4.60163e-05	189.607	7095	126	0	Likely Pathogenic, Pathogenic	2star	1472061	Pathogenic	1	1
9:6556168:TG:T	9	6556168	rs386833543	non-ketotic hyperglycinemia	GLDC	Exonic	Frameshift	INDEL	c.2186del	p.Ala729Glufs*3	605899	AR	0.000346	6.57324e-06	52.6377	7216	5	0	Likely Pathogenic, Pathogenic	2star	56062	Pathogenic	1	1
20:58909365:C:T	20	57484420	rs11554273	McCune-Albright syndrome|Sex cord-stromal tumor|Hepatocellular carcinoma|Squamous cell carcinoma of the head and neck|Neoplasm|Pancreatic adenocarcinoma|Malignant melanoma of skin|Breast neoplasm|Adrenal cortex carcinoma|Gastric adenocarcinoma|Pituitary adenoma 3, multiple types|Neoplasm of the large intestine|Lung adenocarcinoma|Neoplasm of uterine cervix|not provided|ACTH-independent macronodul…	GNAS	Exonic	Non Synonymous	SNP	c.601C>T	p.Arg201Cys	174800	Smo	6.9e-05	1.31458e-05	5.24883	7220	1	0	Pathogenic, Likely Pathogenic	2star	15933	Pathogenic	1
3:129061921:A:G	3	128780764	rs5030764	Bernard-Soulier syndrome type C|Bernard Soulier syndrome|Macrothrombocytopenia|Thrombocytopenia|not provided|GP9-related disorder	GP9	Exonic	Non Synonymous	SNP	c.182A>G	p.Asn61Ser	231200	AD,AR	0.01184	0.000696617	16.9964	7050	171	0	Likely Pathogenic, Pathogenic	2star	13529	Pathogenic	1
17:8013918:C:T	17	7917236	rs61750168	not provided|Cone-rod dystrophy 6;Leber congenital amaurosis 1|Leber congenital amaurosis 1|Leber congenital amaurosis|Night blindness, congenital stationary, type1i|Retinal dystrophy|Night blindness, congenital stationary, type1i;Cone-rod dystrophy 6;Choroidal dystrophy, central areolar, 1;Leber congenital amaurosis 1	GUCY2D	Exonic	Non Synonymous	SNP	c.2302C>T	p.Arg768Trp	601777	AR	0.000415	0.000177354	2.33995	7215	6	0	Pathogenic, Likely Pathogenic	2star	98563	Pathogenic	1
2:26254462:C:T	2	26477330	rs752264795	Mitochondrial trifunctional protein deficiency|Mitochondrial trifunctional protein deficiency 1	HADHB	Exonic	Stop Gain	SNP	c.97C>T	p.Arg33*	620300	AR	6.9e-05	1.97174e-05	3.49945	7220	1	0	Pathogenic	2star	1075534	Pathogenic	1
2:26278754:C:T	2	26501622	rs552292698	not provided|Mitochondrial trifunctional protein deficiency	HADHB	Exonic	Stop Gain	SNP	c.583C>T	p.Arg195*	620300	AR	6.9e-05	6.56901e-06	10.5039	7220	1	0	Likely Pathogenic, Pathogenic	2star	1526383	Pathogenic	1
5:140674776:T:G	5	140054361	rs387906639	Usher-like syndrome	HARS1	Exonic	Non Synonymous	SNP	c.1361A>C	p.Tyr454Ser	614504	AR	0.006093	8.54061e-05	71.3415	7133	88	0	Uncertain Significance, Pathogenic	1star	29756	Uncertain	0	1
15:28265707:G:A	15	28510853	rs397518474	intellectual disability, autosomal recessive 38	HERC2	Exonic	Non Synonymous	SNP	c.1781C>T	p.Pro594Leu	615516	AR	0.000623	6.57125e-06	94.8069	7212	9	0	Pathogenic	0star	88738	Likely Pathogenic	0	1	Puffenberger et al. (2012)	22279524	Mental retardation, autosomal recessive 38
6:26090951:C:G	6	26091179	rs1799945	Hemochromatosis type 1|not provided|Hereditary hemochromatosis|6 conditions|not specified|Cystic fibrosis|Bronze diabetes|Cardiomyopathy|Variegate porphyria|See cases	HFE	Exonic	Non Synonymous	SNP	c.187C>G	p.His63Asp	235200	AR	0.059756	0.101509	0.588676	6391	797	33	Benign, Likely Pathogenic, Uncertain Significance, Pathogenic	2star	10	Pathogenic	1
6:26092913:G:A	6	26093141	rs1800562	Hemochromatosis type 1|not provided|Hereditary cancer-predisposing syndrome|Hereditary hemochromatosis|Porphyrinuria;Cutaneous photosensitivity|7 conditions|Bronze diabetes|Cardiomyopathy|HFE-related disorder|Inborn genetic diseases|6 conditions|Juvenile hemochromatosis	HFE	Exonic	Non Synonymous	SNP	c.845G>A	p.Cys282Tyr	235200	AR	0.044038	0.0372927	1.18088	6598	610	13	Benign, Uncertain Significance, Pathogenic	2star	9	Likely Pathogenic	1	1
10:98427229:T:TG	10	100186986	rs281865082	Hermansky-Pudlak syndrome 1|Hermansky-Pudlak syndrome|not provided	HPS1	Exonic	Frameshift	INDEL	c.972dup	p.Met325Hisfs*128	203300	AR	0.000346	0.000157847	2.192	7216	5	0	Pathogenic, Likely Pathogenic	2star	5278	Pathogenic	1
1:119415454:G:A	1	119958077	rs756607591	3-ß-hydroxysteroid dehydrogenase deficiency	HSD3B2	Exonic	Non Synonymous	SNP	c.35G>A	p.Gly12Glu	201810	AR	0.026104	0.000210258	124.152	6844	377	0	Likely Pathogenic	1star	1513071	Uncertain	0	1
3:50320047:T:C	3	50357478	rs1321268291	orofacial clefting	HYAL2	Exonic	Non Synonymous	SNP	c.443A>G	p.Lys148Arg	621063	AR	0.004916	3.28515e-05	149.643	7150	71	0	Pathogenic	1star	1065389	Likely Pathogenic	0	1
16:71067318:C:A	16	71101221	rs371610401	Ciliary dyskinesia, primary, 5	HYDIN	Exonic	Stop Gain	SNP	c.2047G>T	p.Glu683*	608647	AR	0.004778	4.60103e-05	103.846	7152	69	0	N/A		not found	Likely Pathogenic	0	1
4:987814:C:T	4	981602	rs199554923	Mucopolysaccharidosis type I	IDUA	Exonic	Non Synonymous	SNP	c.164C>T	p.Pro55Leu	607014	AR	0.007478	8.53254e-05	87.641	7113	108	0	Uncertain Significance	2star	968667	Uncertain	0	1
16:1580770:G:A	16	1630771	rs1257804746	Saldino-Mainzer syndrome|not provided	IFT140	Exonic	Stop Gain	SNP	c.1513C>T	p.Arg505*	266920	AR	6.9e-05	3.28519e-05	2.10033	7220	1	0	Pathogenic	2star	1459143	Pathogenic	1
9:136430409:C:T	9	139324861	rs992814593	Rod-cone dystrophy|Familial aplasia of the vermis	INPP5E	Exonic	Non Synonymous	SNP	c.1670G>A	p.Arg557His	610156	AR	0.000138	6.56832e-06	21.0099	7219	2	0	Likely Pathogenic	2star	1065659	Pathogenic	1
12:43772968:C:T	12	44166771	rs114951157	Immunodeficiency 67	IRAK4	Exonic	Stop Gain	SNP	c.547C>T	p.Arg183*	607676	AR	0.010871	8.5469e-05	127.192	7064	157	0	Pathogenic, Likely Pathogenic	2star	567326	Pathogenic	1		OMIM 607676
17:50071994:A:G	17	48149358	rs1011868262	Interstitial lung disease with nephrotic syndrome and epidermolysis bullosa	ITGA3	Exonic	Non Synonymous	SNP	c.968A>G	p.Asp323Gly	614748	AR	0.012117	7.27446e-05	166.569	7046	175	0	N/A		not found	Benign	0	1
9:5073770:G:T	9	5073770	rs77375493	Acquired polycythemia vera|Primary myelofibrosis|Acute myeloid leukemia|Budd-Chiari syndrome, susceptibility to, somatic|Thrombocythemia 3|Primary familial polycythemia due to EPO receptor mutation|Chronic myelogenous leukemia, BCR-ABL1 positive|Subacute lymphoid leukemia|Myeloproliferative disorder|Polycythemia|not provided|6 conditions|Splenomegaly;Primary myelofibrosis	JAK2	Exonic	Non Synonymous	SNP	c.1849G>T	p.Val617Phe	614521	AD,Smo	0.000138	0.000362056	0.381156	7219	2	0	Pathogenic, Likely Pathogenic	2star	14662	Likely Pathogenic	1
20:44118522:G:A	20	42747162	rs375446898	Cardiomyopathy, familial hypertrophic 17	JPH2	Exonic	Non Synonymous	SNP	c.1271C>T	p.Pro424Leu	619492	AR	0.012394	0.000124824	99.2916	7042	179	0	Uncertain Significance	2star	954139	Uncertain	0	1
11:2571391:C:T	11	2592621	rs199472706	Congenital long QT syndrome|Long QT syndrome|not provided|Cardiac arrhythmia|Cardiovascular phenotype	KCNQ1	Exonic	Non Synonymous	SNP	c.671C>T	p.Thr224Met	192500	AD	0.012465	9.86038e-05	126.415	7040	180	0	Likely Pathogenic, Pathogenic	2star	67096	Uncertain	1	1	Streeten et al. (2020)	33141630	Long QT syndrome
14:58432438:AG:A	14	58899156	rs534542684	Joubert syndrome 23|not provided|Familial aplasia of the vermis|Joubert syndrome 23;Short-rib thoracic dysplasia 14 with polydactyly|Congenital cerebellar hypoplasia;Rod-cone dystrophy;Intellectual disability|Joubert syndrome and related disorders|Retinal dystrophy|Short-rib thoracic dysplasia 14 with polydactyly|KIAA0586-related disorder	KIAA0586	Exonic	Frameshift	INDEL	c.392del	p.Arg131Lysfs*4	616490	AR	0.002285	0.00341998	0.668132	7188	33	0	Pathogenic, Likely Pathogenic	2star	204593	Pathogenic	1
19:47479874:G:T	19	47983131	rs374298314	Macrocephaly-developmental delay syndrome|not provided|Inborn genetic diseases	KPTN	Exonic	Stop Gain	SNP	c.776C>A	p.Ser259*	615620	AR	0.007963	0.00010535	75.5858	7106	115	0	Pathogenic	2star	100679	Pathogenic	1		OMIM 615620
18:6949100:C:T	18	6949099	rs764745270	Poretti-Boltshauser syndrome	LAMA1	Splice Donor	Other	SNP	c.8556+1G>A	N/A	615960	AR	0.01101	9.85843e-05	111.681	7062	159	0	Pathogenic, Likely Pathogenic		not found	Uncertain	0	1
18:7016580:C:T	18	7016579	rs141851670	Poretti-Boltshauser syndrome	LAMA1	Exonic	Non Synonymous	SNP	c.2900G>A	p.Gly967Asp	615960	AR	0.004708	0.00153606	3.06499	7153	68	0	Uncertain Significance, Likely Benign, Benign	1star	789344	Benign	0	1
6:129312900:TG:T	6	129634045	rs886041297	not provided|LAMA2-related muscular dystrophy|Muscular dystrophy, limb-girdle, autosomal recessive 23;Merosin deficient congenital muscular dystrophy|Merosin deficient congenital muscular dystrophy	LAMA2	Exonic	Frameshift	INDEL	c.3215del	p.Cys1072Serfs*3	607855	AR	6.9e-05	1.97065e-05	3.50138	7220	1	0	Pathogenic	2star	279978	Pathogenic	1
1:183232330:CCAGATTT:C	1	183201465	rs778012079	Junctional epidermolysis bullosa gravis of Herlitz|not provided|Junctional epidermolysis bullosa	LAMC2	Exonic	Frameshift	INDEL	c.2006_2012del	p.Ile669Lysfs*14	619786	AR	0.000831	2.63089e-05	31.5863	7209	12	0	Likely Pathogenic, Pathogenic	2star	371316	Pathogenic	1
12:65238766:C:T	12	65632546	rs749951964	(not provided) Buschke–Ollendorff syndrome	LEMD3	Exonic	Stop Gain	SNP	c.1873C>T	p.Arg625*	166700	AD	6.9e-05	0	∞	7220	1	0	Pathogenic	2star	381745	Pathogenic	1
19:42401821:CCCCCCGCAGCCCCCGTCTA:C	19	42905973	rs587777699	LIPE-related familial partial lipodystrophy	LIPE	Exonic	Frameshift	INDEL	c.3203_3221del	p.Val1068Glyfs*102	615980	AR	0.01834	0.000566274	32.3872	6912	253	5	Pathogenic, Likely Pathogenic	2star	155901	VUS	1	1	Albert et al. (2014)	24848981	dyslipidemia, insulin resistance, diabetes
1:156134457:C:T	1	156104248	rs59026483	not provided|Charcot-Marie-Tooth disease type 2|Dilated cardiomyopathy 1S|Cardiovascular phenotype|Primary dilated cardiomyopathy|LMNA-related disorder	LMNA	Exonic	Non Synonymous	SNP	c.568C>T	p.Arg190Trp	115200	AD	0.000554	6.57047e-06	84.3166	7213	8	0	Pathogenic	2star	66908	Pathogenic	1	1
19:5694546:G:C	19	5694557	rs147588238	CODAS syndrome	LONP1	Exonic	Non Synonymous	SNP	c.2161C>G	p.Arg721Gly	600373	AR	0.046877	0.000269794	173.751	6544	677	0	Uncertain Significance	1star	1367756	Benign	0	1	Strauss et al. (2015)	25574826	CODAS syndrome
8:19954222:G:A	8	19811733	rs118204057	Hyperlipoproteinemia, type I|not provided|Hyperlipoproteinemia, type I;Hyperlipidemia, familial combined, LPL related|Hyperlipidemia, familial combined, LPL related|Cardiovascular phenotype|LPL-related disorder	LPL	Exonic	Non Synonymous	SNP	c.644G>A	p.Gly215Glu	238600	AR	0.001039	0.000243037	4.27506	7206	15	0	Pathogenic, Likely Pathogenic	2star	1522	Pathogenic	1
5:71599672:G:C	5	70895499	rs119103219	3-methylcrotonyl-CoA carboxylase 2 deficiency|not provided	MCCC2	Exonic	Non Synonymous	SNP	c.295G>C	p.Glu99Gln	210210	AR	0.013018	0.000151173	86.1135	7035	184	2	Pathogenic, Likely Pathogenic	2star	1920	Pathogenic	1
16:3243310:A:G	16	3293310	rs28940579	Familial Mediterranean fever|not provided|Familial Mediterranean fever;Familial Mediterranean fever, autosomal dominant|Inborn genetic diseases|Familial Mediterranean fever, autosomal dominant|Acute febrile neutrophilic dermatosis;Familial Mediterranean fever;Familial Mediterranean fever, autosomal dominant|Autoinflammatory syndrome	MEFV	Exonic	Non Synonymous	SNP	c.2177T>C	p.Val726Ala	134610	AD	6.9e-05	0.00143905	0.0479484	7220	1	0	Pathogenic, Likely Pathogenic	2star	2540	Pathogenic	1
17:76733582:CTT:C	17	74729664	rs760933323	not provided	METTL23	Exonic	Frameshift	INDEL	c.470_471del	p.Leu157Argfs*4	615942	AR	6.9e-05	2.62933e-05	2.62424	7220	1	0	Likely Pathogenic	2star	420567	Pathogenic	1				Intellectual developmental disorder, autosomal recessive 44
11:119342977:T:TG	11	119213687	rs587776595	microphthalmia, isolated 5	MFRP	Exonic	Frameshift	INDEL	c.1150dup	p.His384Profs*8	611040	AR	0.006232	5.25749e-05	118.536	7131	90	0	Pathogenic	1star	4474	Pathogenic	0	1
20:10413265:G:A	20	10393913	rs281797258	not provided|McKusick-Kaufman syndrome;Bardet-Biedl syndrome|Bardet-Biedl syndrome 6	MKKS	Exonic	Non Synonymous	SNP	c.250C>T	p.His84Tyr	236700	AR	0.048331	0.000216777	222.952	6532	680	9	Likely Pathogenic, Pathogenic	2star	478890	Uncertain	1	1
17:58216138:G:A	17	56293499	rs762482919	Meckel-Gruber syndrome;Familial aplasia of the vermis|Meckel syndrome, type 1|Bardet-Biedl syndrome 13	MKS1	Exonic	Stop Gain	SNP	c.367C>T	p.Arg123*	249000	AR	0.000138	1.97223e-05	6.99715	7219	2	0	Pathogenic, Likely Pathogenic	2star	917949	Pathogenic	1
3:37025636:G:A	3	37067127	rs267607819	Lynch syndrome|not provided|Hereditary nonpolyposis colorectal neoplasms|Hereditary cancer-predisposing syndrome|Colorectal cancer, hereditary nonpolyposis, type 2	MLH1	Splice Acceptor	Other	SNP	c.1039-1G>A	N/A	609310	AD	6.9e-05	9.28281e-06	7.43309	7220	1	0	Pathogenic, Likely Pathogenic	3star	89619	Pathogenic	1
1:45507544:T:TA	1	45973216	rs398124292	Cobalamin C disease|not provided|Disorders of Intracellular Cobalamin Metabolism|not specified|METHYLMALONIC ACIDURIA AND HOMOCYSTINURIA, cblC TYPE, DIGENIC|Methylmalonic acidemia with homocystinuria cblC|Atypical hemolytic-uremic syndrome|See cases|MMACHC-related disorder|Inborn genetic diseases	MMACHC	Exonic	Frameshift	INDEL	c.271dup	p.Arg91Lysfs*14	277400	AR	0.000138	0.000984989	0.140103	7219	2	0	Pathogenic	2star	1421	Pathogenic	1	1
17:58280016:T:C	17	56357377	rs762526880	Myeloperoxidase deficiency;Alzheimer disease type 1|Myeloperoxidase deficiency	MPO	Splice Acceptor	Other	SNP	c.249-2A>G	N/A	104300	AD	0.000208	0.000118281	1.75852	7218	3	0	Likely Pathogenic	2star	1324732	Pathogenic	1
2:47414419:GT:G	2	47641558	rs587779194	Lynch syndrome	MSH2	Splice Donor	Other	INDEL	c.942+2del	N/A	120435	AD	0.000572	0.0007352	0.778019	6982	8	0	Likely Pathogenic	3star	91250	Pathogenic	1
15:65021533:G:A	15	65313871	rs201431517	Combined oxidative phosphorylation defect type 15|Leigh syndrome|not provided|6 conditions|Mitochondrial complex 1 deficiency, nuclear type 27|Inborn genetic diseases|See cases|Mitochondrial complex 1 deficiency, nuclear type 27;Combined oxidative phosphorylation defect type 15	MTFMT	Exonic	Non Synonymous	SNP	c.626C>T	p.Ser209Leu	614947	AR	0.001731	0.000571084	3.03108	7196	25	0	Pathogenic	2star	39827	Pathogenic	1
1:45331699:AG:A	1	45797371	rs587778536	not specified|Carcinoma of colon|Hereditary cancer-predisposing syndrome|Familial adenomatous polyposis 2|not provided|Familial colorectal cancer|MUTYH-related disorder	MUTYH	Exonic	Frameshift	INDEL	c.1063del	p.Ala357Profs*23	608456	AR	6.9e-05	4.59806e-05	1.50063	7220	1	0	Pathogenic, Likely Pathogenic	2star	134860	Pathogenic	1
11:47333192:A:C	11	47354743	rs387906397	cardiomyopathy (dilated, hypertrophic, severe neonatal) and left ventricular non-compaction	MYBPC3	Splice Donor	Other	SNP	c.3330+2T>G	N/A	615396	AD	0.000138	3.28675e-05	4.19868	7219	2	0	Pathogenic, Likely Pathogenic	2star	8621	Pathogenic	1	1
9:133519002:G:T	9	136384124	rs137868995	Congenital nonprogressive myopathy with Moebius and Robin sequences|not provided|Carey-Fineman-Ziter syndrome 1|MYMK-related disorder	MYMK	Exonic	Non Synonymous	SNP	c.271C>A	p.Pro91Thr	254940	AR	0.008378	0.0012411	6.75045	7100	121	0	Pathogenic, Likely Pathogenic, Uncertain Significance	2star	430839	Pathogenic	1
6:75890140:G:GA	6	76599857	rs551348450	not provided|Essential tremor|Nonsyndromic genetic hearing loss|not specified|Autosomal dominant nonsyndromic hearing loss 22|MYO6-related disorder	MYO6	Exonic	Frameshift	INDEL	c.2751dup	p.Gln918Thrfs*24	606346	AD	0.002908	3.40734e-05	85.3451	7179	42	0	Uncertain Significance, Likely Pathogenic, Pathogenic	3star	523937	Pathogenic	1
9:34370977:A:G	9	34370975	rs370944350	basal ganglia calcification, idiopathic, 7	MYORG	Exonic	Non Synonymous	SNP	c.1967T>C	p.Ile656Thr	618317	AR	0.032405	0.000164271	197.266	6756	462	3	Uncertain Significance, Pathogenic	1star	692177	Likely Pathogenic	0	1
17:31226459:AC:A	17	29553477	rs587781807	Neurofibromatosis, type 1|Hereditary cancer-predisposing syndrome|not provided|Juvenile myelomonocytic leukemia	NF1	Exonic	Frameshift	INDEL	c.2033del	p.Pro678Argfs*10	162200	AD	6.9e-05	0	∞	7220	1	0	Pathogenic	2star	428991	Pathogenic	1
17:31232832:G:A	17	29559850	rs1064794277	not provided|Neurofibromatosis, type 1	NF1	Exonic	Non Synonymous	SNP	c.3447G>A	p.Met1149Ile	162200	AD	6.9e-05	N/A	∞	7220	1	0	Pathogenic, Likely Pathogenic	2star	420079	Pathogenic	1
17:31233115:C:T	17	29560133	rs199474732	not provided|Neurofibromatosis, type 1|Cardiovascular phenotype;Hereditary cancer-predisposing syndrome|Neurofibromatosis-Noonan syndrome	NF1	Exonic	Non Synonymous	SNP	c.3610C>T	p.Arg1204Trp	162200	AD	6.9e-05	1.31556e-05	5.2449	7220	1	0	Pathogenic, Likely Pathogenic	2star	68338	Pathogenic	1
17:31261733:C:T	17	29588751	rs760703505	Neurofibromatosis, type 1|not provided|Cafe au lait spots, multiple;Subcutaneous neurofibroma;Thoracic scoliosis|Hereditary cancer-predisposing syndrome|not specified|Neurofibromatosis, type 1;Tibial pseudarthrosis|Abnormality of the skin|Gastric cancer	NF1	Exonic	Stop Gain	SNP	c.4600C>T	p.Arg1534*	162200	AD	6.9e-05	6.57393e-06	10.496	7220	1	0	Pathogenic, Likely Pathogenic	2star	220152	Pathogenic	1
1:9982630:G:A	1	10042688	rs150726175	Leber congenital amaurosis 9|Leber congenital amaurosis|not provided|Retinal dystrophy|7 conditions|Inborn genetic diseases	NMNAT1	Exonic	Non Synonymous	SNP	c.769G>A	p.Glu257Lys	608553	AR	0.013018	0.000814311	15.9865	7033	188	0	Pathogenic, Likely Pathogenic	2star	37134	Pathogenic	1
1:179561327:C:T	1	179530462	rs74315342	Nephrotic syndrome, type 2|not provided|Chronic kidney disease|Nephrotic syndrome|See cases|NPHS2-related disorder|Nephrotic range proteinuria|Steroid-resistant nephrotic syndrome	NPHS2	Exonic	Non Synonymous	SNP	c.413G>A	p.Arg138Gln	600995	AR	0.00734	0.000519477	14.1296	7115	106	0	Pathogenic, Uncertain Significance, Likely Pathogenic	2star	5360	Pathogenic	1	1
X:71561893:C:T	X	70781743	N/A	intellectual disability, X-linked 106	OGT	Exonic	Non Synonymous	SNP	c.1970C>T	p.Pro657Leu	300997	XLR	6.9e-05	8.92554e-06	7.73062	7220	1	0	N/A		not found	Uncertain	0	1
2:26465671:C:T	2	26688539	rs200147906	Rare genetic deafness|Hearing loss, autosomal recessive|Autosomal recessive nonsyndromic hearing loss 9	OTOF	Splice Donor	Other	SNP	c.4799+1G>A	N/A	601071	AR	0.000208	1.96899e-05	10.5638	7218	3	0	Pathogenic, Likely Pathogenic	2star	164841	Pathogenic	1
1:17262194:T:A	1	17588689	rs142129409	Uncombable hair syndrome 1|not provided|PADI3-related disorder	PADI3	Exonic	Non Synonymous	SNP	c.335T>A	p.Leu112His	191480	AR	0.004501	0.00489397	0.919702	7156	65	0	Likely Pathogenic, Pathogenic	2star	374868	Likely Pathogenic	1
12:102843790:C:T	12	103237568	rs5030855	Phenylketonuria|not provided|Inborn genetic diseases	PAH	Intronic	Other	SNP	c.1066-11G>A	N/A	261600	AR	0.000415	0.000302135	1.37356	7215	6	0	Pathogenic	3star	607	Pathogenic	1	1
12:102852923:A:G	12	103246701	rs76212747	Hyperphenylalaninemia|not provided|Phenylketonuria|Inborn genetic diseases	PAH	Exonic	Non Synonymous	SNP	c.734T>C	p.Val245Ala	261600	AR	6.9e-05	0.000466185	0.14801	7220	1	0	Likely Pathogenic, Pathogenic, Uncertain Significance	3star	632	Pathogenic	1	1
12:102894800:TTGA:T	12	103288578	rs62508727	Phenylketonuria|not provided	PAH	Exonic	Non Frameshift	INDEL	c.284_286del	p.Ile95del	261600	AR	0.01641	0.000124844	131.444	6985	235	1	Pathogenic, Likely Pathogenic	3star	604	Pathogenic	1	1
20:3908223:CTGTCTTT:C	20	3888870	rs879253712	hypoprebetalipoproteinemia, acanthocytosis, retinitis pigmentosa, and pallidal degeneration	PANK2	Exonic	Frameshift	INDEL	c.600_606del	p.Phe201Profs*16	234200	AR	0.000762	0	∞	7210	11	0	Pathogenic	0star	4547	Pathogenic	0	1
3:136330012:A:G	3	136048854	rs202247823	Propionic acidemia|not provided	PCCB	Exonic	Non Synonymous	SNP	c.1606A>G	p.Asn536Asp	606054	AR	0.016133	0.000144524	111.629	6988	233	0	Pathogenic	2star	38881	Pathogenic	1	1
22:18079935:C:T	22	18562701	rs62641228	Peroxisome biogenesis disorder 7B|not provided|Peroxisome biogenesis disorder|Peroxisome biogenesis disorder 7A (Zellweger);Peroxisome biogenesis disorder 7B|PEX26-related disorder|Peroxisome biogenesis disorder 7A (Zellweger)	PEX26	Exonic	Non Synonymous	SNP	c.292C>T	p.Arg98Trp	614873	AR	6.9e-05	7.23113e-05	0.954207	7220	1	0	Pathogenic, Likely Pathogenic	2star	2152	Pathogenic	1	1
16:2090672:A:G	16	2140673	N/A	polycystic kidney disease 1	PKD1	Splice Donor	Other	SNP	c.12138+2T>C	N/A	173900	AD	6.9e-05	0	∞	7220	1	0	N/A		not found	Likely Pathogenic	0	1
16:2092492:G:C	16	2142493	N/A	Polycystic kidney disease, adult type|PKD1-related disorder	PKD1	Exonic	Non Synonymous	SNP	c.11257C>G	p.Arg3753Gly	173900	AD	6.9e-05	N/A	∞	7220	1	0	Likely Pathogenic	2star	1803270	Likely Pathogenic	1
7:47831213:TCA:T	7	47870811	rs528302390	Situs inversus|PKD1L1-related disorder|Heterotaxy, visceral, 8, autosomal	PKD1L1	Splice Donor	Other	INDEL	c.6473+2_6473+3del	N/A	617205	AR	0.005816	0.00049935	11.6472	7137	84	0	Pathogenic	2star	235796	Pathogenic	1
1:155293177:C:T	1	155262968	rs118204085	Pyruvate kinase deficiency of red cells|not provided	PKLR	Exonic	Non Synonymous	SNP	c.1436G>A	p.Arg479His	266200	AR	0.000762	3.94285e-05	19.3261	7210	11	0	Pathogenic	2star	1510	Pathogenic	1	1
10:94270579:C:T	10	96030336	rs548655036	Nephrotic syndrome, type 3|not provided	PLCE1	Exonic	Stop Gain	SNP	c.4483C>T	p.Arg1495*	610725	AR	0.000138	1.31377e-05	10.5041	7219	2	0	Pathogenic, Likely Pathogenic	2star	1338991	Pathogenic	1
15:89325639:G:A	15	89868870	rs113994096	mitochondrial DNA depletion syndrome	POLG	Exonic	Non Synonymous	SNP	c.1760C>T	p.Pro587Leu	203700	AR	0.001662	0.00152317	1.09115	7197	24	0	Pathogenic, Likely Pathogenic, Uncertain Significance		not found	Likely Pathogenic	0	1			Mitochondrial DNA depletion syndrome 4A (Alpers type)
15:89330184:G:A	15	89873415	rs113994094	mitochondrial DNA depletion syndrome	POLG	Exonic	Non Synonymous	SNP	c.752C>T	p.Thr251Ile	203700	AR	0.001662	0.00152287	1.09136	7197	24	0	Pathogenic, Likely Pathogenic, Uncertain Significance	2star	13503	Likely Pathogenic	1	1
12:106432421:T:A	12	106826199	rs138249161	Hypomyelinating leukodystrophy 8 with or without oligodontia and-or hypogonadotropic hypogonadism|not provided|Hypogonadotropic hypogonadism 7 with or without anosmia;Leukoencephalopathy-ataxia-hypodontia-hypomyelination syndrome;Hypomyelinating leukodystrophy 8 with or without oligodontia and-or hypogonadotropic hypogonadism|POLR3-related leukodystrophy|Hypogonadotropic hypogonadism|See cases|no…	POLR3B	Exonic	Non Synonymous	SNP	c.1568T>A	p.Val523Glu	614381	AR	6.9e-05	0.000288972	0.238778	7220	1	0	Pathogenic, Likely Pathogenic	2star	31166	Pathogenic	1
7:75986168:C:T	7	75615486	rs782261248	not provided|Antley-Bixler syndrome with genital anomalies and disordered steroidogenesis|Congenital adrenal hyperplasia due to cytochrome P450 oxidoreductase deficiency	POR	Exonic	Stop Gain	SNP	c.1816C>T	p.Gln606*	201750	AR	0.00277	5.25541e-05	52.7076	7181	40	0	Pathogenic, Likely Pathogenic	2star	1324955	Pathogenic	1		OMIM 201750
16:29813694:GC:G	16	29825015	rs587778771	Episodic kinesigenic dyskinesia 1|not provided|Episodic kinesigenic dyskinesia|Seizures, benign familial infantile, 2|Seizures, benign familial infantile, 2;Episodic kinesigenic dyskinesia 1;Infantile convulsions and choreoathetosis|Inborn genetic diseases|Infantile convulsions and choreoathetosis|PRRT2-related disorder	PRRT2	Exonic	Frameshift	INDEL	c.649del	p.Arg217Glufs*12	128200	AD	0.000554	1.33708e-05	41.4337	7213	8	0	Pathogenic, Likely Pathogenic	2star	39752	Pathogenic	1		OMIM 128200
9:78306336:G:A	9	80921252	rs1008314756	phosphoserine aminotransferase deficiency	PSAT1	Exonic	Stop Gain	SNP	c.420G>A	p.Trp140*	610992	AR	0.010386	9.85895e-05	105.346	7071	150	0	Pathogenic		not found	Uncertain	0	1
10:87960891:TA:T	10	89720648	rs886047397	PTEN hamartoma tumor syndrome	PTEN	Splice Acceptor	Other	INDEL	c.802-2del	N/A	158350	AD	0.000138	0	∞	7219	2	0	Uncertain Significance, Likely Pathogenic	3star	301423	Likely Pathogenic	1
12:112472981:G:A	12	112910785	rs376607329	Noonan syndrome|not provided|Noonan syndrome 1|PTPN11-related disorder|RASopathy|LEOPARD syndrome 1|Noonan syndrome 1;Juvenile myelomonocytic leukemia;Metachondromatosis;LEOPARD syndrome 1|Metachondromatosis|Cardiovascular phenotype	PTPN11	Exonic	Non Synonymous	SNP	c.794G>A	p.Arg265Gln	163950	AD	6.9e-05	3.29164e-05	2.09622	7220	1	0	Pathogenic, Likely Pathogenic	3star	40522	Pathogenic	1
5:132595759:T:TA	5	131931451	rs397507178	Hereditary cancer-predisposing syndrome|Nijmegen breakage syndrome-like disorder|not provided|Breast and/or ovarian cancer	RAD50	Exonic	Frameshift	INDEL	c.2165del	p.Lys722Argfs*14	613078	AR	6.9e-05	2.66113e-05	2.59288	7219	1	0	Pathogenic	2star	141045	Pathogenic	1
5:132595759:TA:T	5	131931451	rs397507178	Hereditary cancer-predisposing syndrome|Nijmegen breakage syndrome-like disorder|not provided|Breast and/or ovarian cancer	RAD50	Exonic	Frameshift	INDEL	c.2165dup	p.Glu723Glyfs*5	613078	AR	6.9e-05	0.000139696	0.493928	7219	1	0	Pathogenic, Uncertain Significance	2star	408407	Pathogenic	1	1
11:36576278:A:G	11	36597828	rs539590514	not provided|Severe combined immunodeficiency, autosomal recessive, T cell-negative, B cell-negative, NK cell-positive;Combined immunodeficiency with skin granulomas|Combined immunodeficiency due to partial RAG1 deficiency	RAG1	Exonic	Non Synonymous	SNP	c.2974A>G	p.Lys992Glu	601457	AR	0.01184	8.54162e-05	138.615	7050	171	0	Pathogenic	2star	372488	Uncertain	1	1
11:47448079:G:T	11	47469631	rs104894299	Congenital myasthenic syndrome 4C|Congenital myasthenic syndrome 11|not provided|Fetal akinesia deformation sequence 1|Congenital myasthenic syndrome|Myopathy|Fetal akinesia deformation sequence 1;Congenital myasthenic syndrome 11|Inborn genetic diseases|Fetal akinesia deformation sequence 2	RAPSN	Exonic	Non Synonymous	SNP	c.264C>A	p.Asn88Lys	616326	AR	6.9e-05	0.00147805	0.0466833	7220	1	0	Pathogenic, Likely Pathogenic	2star	8046	Pathogenic	1	1
1:145927328:C:G	1	145507765	rs201779890	Radial aplasia-thrombocytopenia syndrome|not provided|Abnormal brain morphology;Clinodactyly of the 5th finger;Global developmental delay|RBM8A-related disorder	RBM8A	Intronic	Other	SNP	c.67+32G>C	N/A	274000	AR	0.008518	0.00488644	1.74319	7097	123	0	Likely Pathogenic, Pathogenic	2star	30465	Likely Pathogenic	1
14:67729336:CGCCCT:C	14	68196053	rs386834261	Leber congenital amaurosis 13|Abnormality of the eye|Retinal dystrophy|not provided|RDH12-related disorder|Retinitis pigmentosa|Leber congenital amaurosis	RDH12	Exonic	Frameshift	INDEL	c.806_810del	p.Ala269Glyfs*2	612712	AD,AR	0.000138	0.000105023	1.314	7219	2	0	Pathogenic	2star	2047	Pathogenic	1
3:196483787:GTTTC:G	3	196210658	rs755314562	RIDDLE syndrome|not provided	RNF168	Exonic	Frameshift	INDEL	c.659_662del	p.Arg220Thrfs*9	611943	AR	6.9e-05	3.93985e-05	1.75133	7220	1	0	Likely Pathogenic, Pathogenic	2star	1325008	Pathogenic	1
16:4797967:G:GC	16	4847968	rs1039568775	Kohlschutter-Tonz syndrome	ROGDI	Exonic	Frameshift	INDEL	c.665dup	p.Ala223Argfs*5	226750	AR	0.003531	1.9721e-05	179.048	7170	51	0	Pathogenic	1star	530797	Pathogenic	0	1
1:68444785:A:G	1	68910468	N/A	Leber congenital amaurosis 2;Retinitis pigmentosa 20|Leber congenital amaurosis 2|not provided	RPE65	Exonic	Non Synonymous	SNP	c.344T>C	p.Ile115Thr	204100	AR	0.000138	6.56961e-06	21.0058	7219	2	0	Pathogenic, Likely Pathogenic	2star	1066633	Pathogenic	1
21:42477286:C:T	21	43897396	rs200382776	Primary ciliary dyskinesia|not provided|Primary ciliary dyskinesia 24	RSPH1	Splice Region	Other	SNP	c.727+5G>A	N/A	615481	AR	0.000208	6.16692e-05	3.37284	7218	3	0	Likely Pathogenic	2star	208999	Likely Pathogenic	1
20:63695327:G:A	20	62326680	rs1205986855	Dyskeratosis congenita, autosomal recessive 5;Pulmonary fibrosis and/or bone marrow failure, Telomere-related, 3|Dyskeratosis congenita, autosomal recessive 5	RTEL1	Splice Acceptor	Other	SNP	c.3500-1G>A	N/A	615190	AR	6.9e-05	0	∞	7220	1	0	Likely Pathogenic	2star	1492218	Pathogenic	1
20:36935110:C:T	20	35563513	rs369035155	Aicardi-Goutieres syndrome 5|not provided	SAMHD1	Exonic	Non Synonymous	SNP	c.428G>A	p.Arg143His	612952	AR	0.0009	6.57471e-06	136.888	7208	13	0	Pathogenic, Likely Pathogenic	2star	126411	Pathogenic	1		Markovic et al (2023)	36722173	Aicardi-Goutières syndrome 5
12:6374618:G:A	12	6483784	rs778872550	not provided	SCNN1A	Exonic	Stop Gain	SNP	c.166C>T	p.Arg56*	264350	AR	0.000138	3.28502e-05	4.20089	7219	2	0	Pathogenic	2star	2137293	Pathogenic	1				OMIIM# shown for Pseudohypoaldosteronism, type IB1, autosomal recessive
6:107893550:G:GT	6	108214754	rs752868449	not provided|Polycystic liver disease 2	SEC63	Exonic	Frameshift	INDEL	c.1605dup	p.Pro536Thrfs*24	617004	AD	0.000208	4.03042e-05	5.16076	7218	3	0	Pathogenic, Likely Pathogenic	2star	194646	Pathogenic	1
14:94378610:C:T	14	94844947	rs28929474	PI Z|PI Z(AUGSBURG)|PI Z(TUN)|Alpha-1-antitrypsin deficiency|FRAXE|not provided|Inborn genetic diseases|Chronic obstructive pulmonary disease|See cases|Susceptibility to severe coronavirus disease (COVID-19)|COPD, severe early onset;Alpha-1-antitrypsin deficiency|Neurodevelopmental disorder|SERPINA1-related disorder	SERPINA1	Exonic	Non Synonymous	SNP	c.1096G>A	p.Glu366Lys	613490	AR	0.008309	0.0121565	0.683502	7105	112	4	Pathogenic, Uncertain Significance	2star	17967	Likely Pathogenic	1	1
14:94380925:T:A	14	94847262	rs17580	PI S|Alpha-1-antitrypsin deficiency|not provided|Chronic obstructive pulmonary disease;Alpha-1-antitrypsin deficiency|Cystic fibrosis|Susceptibility to severe coronavirus disease (COVID-19)|Inborn genetic diseases|not specified|SERPINA1-related disorder	SERPINA1	Exonic	Non Synonymous	SNP	c.863A>T	p.Glu288Val	613490	AR	0.131561	0.028729	4.57938	5453	1636	132	Pathogenic, Uncertain Significance	2star	17969	Uncertain	1
11:57614474:C:T	11	57381947	rs28940870	Hereditary C1 esterase inhibitor deficiency - dysfunctional factor|not provided|Hereditary angioedema type 1	SERPING1	Exonic	Non Synonymous	SNP	c.1396C>T	p.Arg466Cys	106100	AD,AR	6.9e-05	N/A	∞	7220	1	0	Pathogenic	2star	3947	Pathogenic	1
13:23324452:G:A	13	23898591	rs104894423	Autosomal recessive limb-girdle muscular dystrophy type 2C|not provided	SGCG	Exonic	Non Synonymous	SNP	c.787G>A	p.Glu263Lys	253700	AR	6.9e-05	0.000157745	0.437414	7220	1	0	Pathogenic, Likely Pathogenic	2star	2009	Pathogenic	1
16:56885363:C:G	16	56919275	rs200697179	Familial hypokalemia-hypomagnesemia|not provided; Gitelman syndrome	SLC12A3	Exonic	Non Synonymous	SNP	c.1924C>G	p.Arg642Gly	263800	AR	0.013779	0.00011171	123.346	7022	199	0	Pathogenic, Likely Pathogenic	2star	397523	Pathogenic	1	1
15:65652641:G:C	15	65944979	rs766014688	Congenital stationary night blindness 1D|not provided	SLC24A1	Splice Acceptor	Other	SNP	c.2884-1G>C	N/A	613830	AR	6.9e-05	0	∞	7220	1	0	Likely Pathogenic	2star	1333283	Pathogenic	1
13:40807376:C:T	13	41381512	rs104894429	Hyperornithinemia-hyperammonemia-homocitrullinuria syndrome|SLC25A15-related disorder	SLC25A15	Exonic	Stop Gain	SNP	c.535C>T	p.Arg179*	238970	AR	0.0018	4.59746e-05	39.1521	7195	26	0	Pathogenic	2star	5994	Pathogenic	1		OMIM 238970
17:75278265:C:G	17	73274346	rs119473030	Amish microcephaly	SLC25A19	Exonic	Non Synonymous	SNP	c.530G>C	p.Gly177Ala	607196	AR	0.036145	0.000230151	157.049	6699	522	0	Pathogenic	0star	4269	Uncertain	0	1	Rosenberg et al. (2002)	12185364	Amish microcephaly
4:185145173:AC:A	4	186066327	rs863224209	not provided|Mitochondrial DNA depletion syndrome 12B (cardiomyopathic type), autosomal recessive	SLC25A4	Exonic	Frameshift	INDEL	c.523del	p.Gln175Argfs*38	615418	AR	6.9e-05	1.9721e-05	3.49881	7220	1	0	Pathogenic	2star	215174	Pathogenic	1	1
7:107689054:T:C	7	107329499	rs111033212	Autosomal recessive nonsyndromic hearing loss 4|Pendred syndrome;Autosomal recessive nonsyndromic hearing loss 4|Pendred syndrome|not provided|Rare genetic deafness|SLC26A4-related disorder	SLC26A4	Exonic	Non Synonymous	SNP	c.1003T>C	p.Phe335Leu	274600	AR	0.036006	0.000827608	43.5061	6714	494	13	Pathogenic, Likely Pathogenic, Uncertain Significance	3star	4842	Pathogenic	1		OMIM. 274600
22:32104793:G:A	22	32500780	rs201799893	glucose–galactose malabsorption	SLC5A1	Exonic	Non Synonymous	SNP	c.1673G>A	p.Arg558His	606824	AR	6.9e-05	1.31534e-05	5.24579	7220	1	0	Pathogenic, Uncertain Significance	1star	127077	Likely Pathogenic	0	1
5:1409115:T:C	5	1409230	rs947725426	infantile parkinsonism-dystonia syndrome	SLC6A3	Exonic	Non Synonymous	SNP	c.1409A>G	p.Tyr470Cys	613135	AR	0.005401	3.94659e-05	136.852	7143	78	0	N/A		not found	Uncertain	0	1
13:85795269:G:A	13	86369404	rs587777069	High myopia-sensorineural deafness syndrome|not provided|SLITRK6-related disorder	SLITRK6	Exonic	Stop Gain	SNP	c.1240C>T	p.Gln414*	221200	AR	0.029636	0.000151479	195.644	6803	408	10	Pathogenic, Likely Pathogenic	2star	88860	Pathogenic	1		Morlet et al. (2014)	23946138	Autosomal recessive deafness
17:59212413:G:A	17	57289774	rs896470169	Alzahrani-Kuwahara syndrome	SMG8	Exonic	Non Synonymous	SNP	c.1832G>A	p.Cys611Tyr	619268	AR	0.005886	3.28584e-05	179.132	7136	85	0	N/A		not found	Uncertain	0	1
11:6391623:G:GC	11	6412853	rs756366019	not specified|Niemann-Pick disease, type A;Niemann-Pick disease, type B	SMPD1	Exonic	Frameshift	INDEL	c.564dup	p.Lys189Glnfs*4	257200	AR	0.003601	0.00725785	0.496152	7168	52	0	Pathogenic	2star	632992	Pathogenic	1
1:37537842:T:C	1	38003443	rs387906986	symptomatic epilepsy and skull dysplasia	SNIP1	Exonic	Non Synonymous	SNP	c.1097A>G	p.Glu366Gly	614501	AR	0.008655	7.22667e-05	119.765	7096	125	0	Likely Pathogenic, Uncertain Significance, Pathogenic	2star	30717	Likely Pathogenic	0	1
15:45069018:CG:C	15	45361216	rs55901542	Neuronopathy, distal hereditary motor, autosomal recessive 8|Inborn genetic diseases|not provided|Peripheral neuropathy|Idiopathic environmental intolerance|Neuromuscular disease	SORD	Exonic	Frameshift	INDEL	c.757del	p.Ala253Glnfs*27	618912	AR	0.040853	0.00436119	9.36739	6638	576	7	Pathogenic, Likely Pathogenic, Uncertain Significance	2star	929258	Pathogenic	1	1
13:36329415:GT:G	13	36903552	rs1060499524	Troyer syndrome	SPART	Exonic	Frameshift	INDEL	c.1110del	p.Lys370Asnfs*30	275900	AR	0.000277	1.31456e-05	21.0717	7217	4	0	Pathogenic	2star	3457	Pathogenic	1	1
15:44574915:TACAG:T	15	44867113	rs312262776	Hereditary spastic paraplegia 11|SPG11-related spastic paraplegia|not provided|Amyotrophic lateral sclerosis type 5;Charcot-Marie-Tooth disease axonal type 2X;Hereditary spastic paraplegia 11	SPG11	Exonic	Frameshift	INDEL	c.5989_5992del	p.Leu1997Metfs*60	604360	AR	0.000208	6.56599e-06	31.6784	7218	3	0	Likely Pathogenic, Pathogenic	2star	41335	Pathogenic	1		OMIM 604360
15:64980971:G:A	15	65273309	rs555126484	Mast syndrome|not provided	SPG21	Exonic	Stop Gain	SNP	c.118C>T	p.Arg40*	248900	AR	0.011079	0.000111691	99.1935	7061	160	0	Pathogenic, Likely Pathogenic	2star	1285233	Uncertain	1		Amprosi (2022)	35111129
16:89544731:C:T	16	89611139	rs748555510	Hereditary spastic paraplegia 7	SPG7	Exonic	Stop Gain	SNP	c.1408C>T	p.Arg470*	607259	AR	6.9e-05	0	∞	7220	1	0	Pathogenic, Likely Pathogenic	2star	216088	Pathogenic	1
16:89546737:C:T	16	89613145	rs61755320	Hereditary spastic paraplegia 7|not provided|Spastic Paraplegia, Recessive|Spastic paraparesis;Gait ataxia;Cerebral cortical atrophy;Dysarthria|Hereditary spastic paraplegia|Optic nerve hypoplasia|Intellectual disability|Spastic ataxia;Sensorimotor neuropathy|Inborn genetic diseases|Frontotemporal dementia and/or amyotrophic lateral sclerosis 2|SPG7-related disorder	SPG7	Exonic	Non Synonymous	SNP	c.1529C>T	p.Ala510Val	607259	AD,AR	0.000208	0.0035916	0.057913	7218	3	0	Pathogenic, Likely Pathogenic, Uncertain Significance	2star	42016	Likely Pathogenic	1
5:148120311:G:GA	5	147499874	rs565782662	Netherton syndrome|not provided|Ichthyosis linearis circumflexa	SPINK5	Exonic	Frameshift	INDEL	c.2468dup	p.Lys824Glufs*4	256500	AR	0.000138	0.000102685	1.34392	7219	2	0	Pathogenic	2star	5268	Pathogenic	1
17:4499262:CCG:C	17	4402557	rs925018791	Deafness, autosomal recessive, 115	SPNS2	Exonic	Frameshift	INDEL	c.216_217del	p.Gly73Hisfs*77	618457	AR	0.011287	7.92309e-05	142.457	7058	163	0	N/A		not found	Uncertain	0	1
1:158643524:G:A	1	158613314	rs200830867	Hereditary spherocytosis|not provided|Hereditary spherocytosis type 3|Elliptocytosis 2|Elliptocytosis 2;Pyropoikilocytosis, hereditary;Hereditary spherocytosis type 3|Pyropoikilocytosis, hereditary|SPTA1-related disorder	SPTA1	Intronic	Other	SNP	c.4339-99C>T	N/A	270970	AR	6.9e-05	0.00453912	0.0152012	7209	1	0	Pathogenic	2star	1030630	Likely Pathogenic	1
16:30725049:G:GC	16	30736370	rs748467821	Neurodevelopmental disorder|not provided|Developmental delay, hypotonia, musculoskeletal defects, and behavioral abnormalities	SRCAP	Exonic	Frameshift	INDEL	c.5633dup	p.Pro1879Thrfs*21	619595	AD	0.000138	1.32146e-05	10.443	7219	2	0	Likely Pathogenic, Pathogenic	2star	995431	Pathogenic	1
2:85844542:G:A	2	86071665	rs104893668	GM3 synthase deficiency|not provided|ST3GAL5-related disorder	ST3GAL5	Exonic	Stop Gain	SNP	c.862C>T	p.Arg288*	609056	AR	0.000415	1.97291e-05	21.035	7215	6	0	Pathogenic	2star	5556	Pathogenic	1	1
6:152293695:G:A	6	152614830	rs967105970	spinocerebellar ataxia type 8	SYNE1	Exonic	Stop Gain	SNP	c.17905C>T	p.Gln5969*	610743	AR	0.016549	0.000124901	132.497	6982	239	0	Pathogenic	1star	943651	Uncertain	0	1
19:36006809:G:A	19	36497711	rs750797779	Rare genetic deafness|not provided	SYNE4	Exonic	Stop Gain	SNP	c.559C>T	p.Arg187*	615540	AR	6.9e-05	3.94778e-05	1.74782	7220	1	0	Likely Pathogenic, Pathogenic	2star	228293	Pathogenic	1
6:34880008:G:A	6	34847785	rs11537996	intellectual disability, autosomal recessive	TAF11	Exonic	Non Synonymous	SNP	c.464C>T	p.Ser155Phe	not provided	AR	0.001523	0.000164316	9.26873	7199	22	0	N/A		not found	Uncertain	0	1
11:68049080:G:A	11	67816547	rs139617644	Autosomal recessive osteopetrosis 1|not provided|Osteopetrosis|TCIRG1-related disorder	TCIRG1	Splice Acceptor	Other	SNP	c.1674-1G>A	N/A	259700	AR	0.000346	0.000183746	1.88303	7216	5	0	Pathogenic, Likely Pathogenic	2star	189246	Pathogenic	1
5:1294549:C:CG	5	1294664	rs1060502990	Pulmonary fibrosis|Idiopathic Pulmonary Fibrosis;Dyskeratosis congenita, autosomal dominant 2|7 conditions	TERT	Exonic	Frameshift	INDEL	c.336dup	p.Glu113Argfs*79	614742	AD	6.9e-05	6.57471e-06	10.4948	7220	1	0	Pathogenic, Likely Pathogenic	2star	410651	Pathogenic	1
8:132882609:C:T	8	133894854	rs121912648	Iodotyrosyl coupling defect|not provided|Congenital hypothyroidism|Autoimmune thyroid disease, susceptibility to, 3;Iodotyrosyl coupling defect|TG-related disorder	TG	Exonic	Stop Gain	SNP	c.886C>T	p.Arg296*	274700	AR	0.001593	0.000394425	4.03879	7198	23	0	Pathogenic	2star	12695	Pathogenic	1
11:2171857:G:A	11	2193087	rs549435434	Autosomal recessive DOPA responsive dystonia	TH	Upstream	Other	SNP	c.-71C>T	N/A	605407	AR	0.003057	2.62736e-05	116.352	7152	44	0	Pathogenic, Likely Pathogenic	2star	558656	Pathogenic	1
8:42839318:A:AAACCC	8	42694461	rs761059207	primary torsion dystonia	THAP1	Exonic	Frameshift	INDEL	c.134_135insGGGTT	p.Phe45Leufs*30	602629	AD	0.01281	8.54094e-05	149.983	7036	185	0	N/A		not found	Benign	0	1
9:69216367:T:C	9	71831283	rs121918299	familial hypercholanemia	TJP2	Exonic	Non Synonymous	SNP	c.143T>C	p.Val48Ala	607748	AR	0.077759	0.000499382	155.71	6146	1027	48	Pathogenic, Likely Pathogenic	1star	2907	Uncertain	0	1	Carlton et al. (2003)	12704386	Familial hypercholanemia
1:165768199:ACT:A	1	165737436	rs752176040	not provided|Craniofacial dysmorphism, skeletal anomalies, and impaired intellectual development 1|Inborn genetic diseases|TMCO1-related disorder	TMCO1	Exonic	Frameshift	INDEL	c.139_140del	p.Ser47*	213980	AR	0.020427	0.000250498	81.5457	6926	295	0	Likely Pathogenic, Pathogenic	2star	420165	Pathogenic	1	1
8:93755776:A:T	8	94768004	rs768412278	not provided|Familial aplasia of the vermis;Meckel-Gruber syndrome	TMEM67	Splice Acceptor	Other	SNP	c.224-2A>T	N/A	607361	AR	7.1e-05	0.0331748	0.00214018	7079	1	0	Pathogenic, Likely Pathogenic	2star	1691207	Pathogenic	1
17:16948872:C:T	17	16852186	rs72553879	Immunodeficiency, common variable, 2|Immunodeficiency, common variable, 1|not provided|TNFRSF13B-related disorder	TNFRSF13B	Exonic	Non Synonymous	SNP	c.311G>A	p.Cys104Tyr	240500	AD,AR	0.001039	0.000157526	6.59575	7206	15	0	Likely Pathogenic, Pathogenic	2star	645207	Pathogenic	1
12:6333477:C:T	12	6442643	rs4149584	familial periodic fever	TNFRSF1A	Exonic	Non Synonymous	SNP	c.362G>A	p.Arg121Gln	142680	AD	0.000831	0.0120306	0.0690741	7209	12	0	Benign, Uncertain Significance, Likely Benign, Pathogenic		not found	Benign	0	1
19:55137176:C:A	19	55648544	rs80358249	nemaline rod myopathy	TNNT1	Exonic	Stop Gain	SNP	c.538G>T	p.Glu180*	620386	AR	0.032821	0.000151743	216.293	6747	474	0	Pathogenic	1star	12440	Uncertain	0	1	Johnston et al. (2000)	10952871	Nemaline rod myopathy
17:7673803:G:A	17	7577121	rs121913343	Li-Fraumeni syndrome 1|Hereditary cancer-predisposing syndrome|Malignant tumor of prostate|Li-Fraumeni syndrome|not provided|Breast neoplasm|Acute myeloid leukemia|Neoplasm|Hepatocellular carcinoma|Ovarian neoplasm|Multiple myeloma|Adrenocortical carcinoma, hereditary	TP53	Exonic	Non Synonymous	SNP	c.817C>T	p.Arg273Cys	151623	AD	6.9e-05	0	∞	7220	1	0	Pathogenic, Likely Pathogenic	2star	43594	Pathogenic	1
17:7674220:C:T	17	7577538	rs11540652	Li-Fraumeni syndrome 1|Hereditary cancer-predisposing syndrome|Sarcoma|not provided|Breast neoplasm|Small cell lung carcinoma|Neoplasm of the large intestine|Multiple myeloma|Li-Fraumeni syndrome|Medulloblastoma|Malignant melanoma of skin|Ovarian serous cystadenocarcinoma|Uterine carcinosarcoma|Prostate adenocarcinoma|Neoplasm of brain|Gastric adenocarcinoma|Myelodysplastic syndrome|Squamous cell…	TP53	Exonic	Non Synonymous	SNP	c.743G>A	p.Arg248Gln	151623	AD	6.9e-05	1.97449e-05	3.49457	7220	1	0	Pathogenic, Likely Pathogenic	3star	12356	Pathogenic	1
7:144591419:T:A	7	144288512	rs375169579	not provided|Childhood encephalopathy due to thiamine pyrophosphokinase deficiency	TPK1	Splice Region	Other	SNP	c.501+4A>T	N/A	614458	AR	0.001246	0.000105081	11.8576	7203	18	0	Pathogenic	2star	215275	Pathogenic	1
2:178592211:C:T	2	179456938	rs974671846	Primary dilated cardiomyopathy|Dilated cardiomyopathy 1G;Autosomal recessive limb-girdle muscular dystrophy type 2J|Cardiovascular phenotype|not provided|Hypertrophic cardiomyopathy 9	TTN	Exonic	Stop Gain	SNP	c.59693G>A	p.Trp19898*	604145	AD	0.000208	6.57877e-06	31.6168	7218	3	0	Likely Pathogenic	2star	504986	Pathogenic	1
11:89178546:T:C	11	88911714	rs750553908	Skin/hair/eye Pigmentation 3, Light/dark skin|Oculocutaneous albinism|not provided	TYR	Exonic	Non Synonymous	SNP	c.593T>C	p.Ile198Thr	601800	AD	6.9e-05	1.3142e-05	5.25035	7220	1	0	Pathogenic	2star	2137228	Likely Pathogenic	1
2:233760509:C:A	2	234669155	rs72551340	Crigler-Najjar syndrome|not provided	UGT1A1	Exonic	Stop Gain	SNP	c.222C>A	p.Tyr74*	218800	AR	0.010594	9.19444e-05	115.222	7068	153	0	Pathogenic	2star	437210	Pathogenic	1	1
8:99823831:G:GT	8	100836059	rs180177329	Cohen syndrome|not provided|Inborn genetic diseases	VPS13B	Exonic	Frameshift	INDEL	c.9185dup	p.Leu3062Phefs*20	216550	AR	0.000277	0	∞	7218	2	1	Pathogenic, Likely Pathogenic	2star	2826	Pathogenic	1	1
1:119140608:A:C	1	119683231	rs139548132	Neurodevelopmental disorder, mitochondrial with abnormal movements and lactic acidosis and with or without seizures (NEMMLAS)	WARS2	Exonic	Non Synonymous	SNP	c.37T>G	p.Trp13Gly	617710	AR	0.008378	0.00314973	2.65991	7102	117	2	Uncertain Significance, Likely Pathogenic, Pathogenic, Likely Benign	1star	440915	Likely Pathogenic	0	1
15:84643718:CA:C	15	85186949	rs869320712	nephrocerebellar syndrome	WDR73	Exonic	Frameshift	INDEL	c.888del	p.Phe296Leufs*26	251300	AR	0.000692	1.31454e-05	52.6418	7211	10	0	Pathogenic	2star	225244	Pathogenic	1	1	Jinks et al. (2015)	26070982	Nephrocerebellar syndrome
4:6277579:C:T	4	6279306	rs71530923	Wolfram syndrome 1|Wolfram-like syndrome;Wolfram syndrome 1;Autosomal dominant nonsyndromic hearing loss 6|not provided|Cataract 41;Wolfram-like syndrome;Wolfram syndrome 1;Autosomal dominant nonsyndromic hearing loss 6;Type 2 diabetes mellitus|Type 2 diabetes mellitus|Inborn genetic diseases|Wolfram-like syndrome;Wolfram syndrome 1|WFS1-related disorder|Meniere disease	WFS1	Exonic	Stop Gain	SNP	c.124C>T	p.Arg42*	222300	AR	0.006024	0.000118242	50.9463	7134	87	0	Likely Pathogenic, Pathogenic, Uncertain Significance	2star	189251	Pathogenic	1		OMIM 222300
4:6301810:T:C	4	6303537	rs1222900668	Wolfram syndrome	WFS1	Exonic	Non Synonymous	SNP	c.2015T>C	p.Leu672Pro	222300	AR	0.000692	0	∞	7211	10	0	Pathogenic	0star	918069	Pathogenic	0	1
12:32755777:G:T	12	32908711	rs748941040	not provided|Myopathy, lactic acidosis, and sideroblastic anemia 2	YARS2	Exonic	Stop Gain	SNP	c.98C>A	p.Ser33*	613561	AR	0.000415	3.94151e-05	10.529	7215	6	0	Pathogenic	2star	2159512	Pathogenic	1
10:97451679:C:T	10	99211436	rs772967751	seizures, apnea, bradycardia, dystonia, nystagmus	ZDHHC16	Exonic	Stop Gain	SNP	c.4C>T	p.Arg2*	not provided	AR	0.007478	4.59861e-05	162.614	7113	108	0	N/A		not found	Likely Pathogenic	0	1	Chundru et al (2024)	39313616
14:67783037:G:GGCCCTTC	14	68249754	rs950356390	Spastic paraplegia|Hereditary spastic paraplegia|Hereditary spastic paraplegia 15	ZFYVE26	Exonic	Frameshift	INDEL	c.4114_4115insGAAGGGC	p.Ala1372Glyfs*46	270700	AR	0.000554	6.56935e-06	84.331	7213	8	0	Pathogenic, Likely Pathogenic	2star	527985	Pathogenic	1	1
Abbreviations:
	MIM Disorder = Mendelian Inheritance in Man Disorder
	AF = allele frequency
	ACMG = American College of Medical Genetics
	gnomad = Genome Aggregation Database
	PIP = Plain Insight Panel (see text)
Inheritance patterns:
	AR=autosomal recessive
	AD=autosomal dominant
	XLR=X-linked recessive
	DD=digenic dominant
	Smu=somatic mutation
	DR=digenic recessive
	Smo=somatic mosaicism
Notes
	not provided = ClinVar condition not provided in ClinVar; MIM Disorder not provided in OMIM
	digenic GJB2/GJB6

## Sheet: Table S3 Coding of inheritance 
Table S3. Correspondence of OMIM inheritance patterns to the autosomal recessive and autosomal dominant inheritance patterns used for analysis in this study
OMIM inheritance pattern	Coded for these analyses as:
AR	AR
AD	AD
AD,AR	AD
XLR	AR
AR,Smo	AR
XL	AD
AR,DR	blank
0	blank
?	blank
AD,DR	blank
AR,DD	blank
AD,DD	blank
Smo	blank
AD,Smo	AD
Inheritance patterns:
	AR=autosomal recessive
	AD=autosomal dominant
	XLR=X-linked recessive
	DD=digenic dominant
	DR=digenic recessive
	Smo=somatic mosaicism

## Sheet: Table S4_Amish UK path vars
Table S4. Proportion of Amish and UKB subjects (n = 7,221 each) heterozygous or homozygous for a clinically important pathogenic variant
	% of subjects heterozygous for a pathogenic variant (# subjs in parentheses)		% of subjects homozygous for a pathogenic variant (# subjs in parentheses)
# of pathogenic variants:	Amish	UKB Europeans	Amish	UKB Europeans
0	0.029 (210)	0.034 (242)	0.944 (6816)	0.965 (6967)		0.971
1	0.086 (623)	0.108 (777)	0.055 (395)	0.035 (253)
2	0.168 (1216)	0.189 (1365)	0.001 (9)	0.000 (1)
3	0.220 (1588)	0.230 (1660)	0.000 (1)	0.000 (0)
4	0.197 (1419)	0.190 (1373)	0.000 (0)	0.000 (0)
5	0.147 (1062)	0.123 (890)
6	0.086 (622)	0.070 (505)
7	0.038 (275)	0.034 (245)
8	0.019 (134)	0.016 (112)
9	0.007 (49)	0.005 (38)
10	0.002 (15)	0.002 (11)
11	0.001 (7)	0.000 (2)
12	0.000 (1)	0.000 (1)
13	0.000 (0)	0.000 (0)
14	0	0
275 unique pathogenic variants in Amish, 3788 in UKB Europeans
clinically important as classified by ClinVar (and PIP in Amish), see text.

## Sheet: Table S5_Expected homs Amish
Table S5. Numbers of observed and expected homozygotes for P/LP variants in recessivley acting genes in 7221 Amish
															# of observed genotypes			# of expected genotypes
SNPname (HG38)	Chr37	Pos37	dbSnp	ClinVar_Condition	Gene	Region	Effect	Variation Type	Nucleotide	AA Change	MIM Disorder	Inheritance pattern	AF Amish	AF gnomAD (in high quality genomes)	nHomRef	nHetero	nHomAlt	exp(wt)	exp(het)	exp(hom)
14:94380925:T:A	14	94847262	rs17580	PI S|Alpha-1-antitrypsin deficiency|not provided|Chronic obstructive pulmonary disease;Alpha-1-antitrypsin deficiency|Cystic fibrosis|Susceptibility to severe coronavirus disease (COVID-19)|Inborn genetic diseases|not specified|SERPINA1-related disorder	SERPINA1	Exonic	Non Synonymous	SNP	c.863A>T	p.Glu288Val	613490	AR	0.131561	0.028729	5453	1636	132	5445.98	1650.04	124.983
9:37784807:C:A	9	37784804	rs374550999	Pontocerebellar hypoplasia type 1B	EXOSC3	Exonic	Non Synonymous	SNP	c.238G>T	p.Val80Phe	614678	AR	0.102687	0.000899127	5805	1349	67	5814.14	1330.72	76.1427
9:69216367:T:C	9	71831283	rs121918299	familial hypercholanemia	TJP2	Exonic	Non Synonymous	SNP	c.143T>C	p.Val48Ala	607748	AR	0.077759	0.000499382	6146	1027	48	6141.67	1035.67	43.6615
4:5793722:G:T	4	5795449	rs794726665	Ellis-van Creveld syndrome	EVC	Splice Region	Other	SNP	c.1886+5G>T	N/A	225500	AR	0.061349	0.000341611	6340	876	5	6362.18	831.647	27.1777
6:26090951:C:G	6	26091179	rs1799945	Hemochromatosis type 1|not provided|Hereditary hemochromatosis|6 conditions|not specified|Cystic fibrosis|Bronze diabetes|Cardiomyopathy|Variegate porphyria|See cases	HFE	Exonic	Non Synonymous	SNP	c.187C>G	p.His63Asp	235200	AR	0.059756	0.101509	6391	797	33	6383.79	811.427	25.7846
20:10413265:G:A	20	10393913	rs281797258	not provided|McKusick-Kaufman syndrome;Bardet-Biedl syndrome|Bardet-Biedl syndrome 6	MKKS	Exonic	Non Synonymous	SNP	c.250C>T	p.His84Tyr	236700	AR	0.048331	0.000216777	6532	680	9	6539.87	664.261	16.8674
19:5694546:G:C	19	5694557	rs147588238	CODAS syndrome	LONP1	Exonic	Non Synonymous	SNP	c.2161C>G	p.Arg721Gly	600373	AR	0.046877	0.000269794	6544	677	0	6559.87	645.262	15.8678
6:26092913:G:A	6	26093141	rs1800562	Hemochromatosis type 1|not provided|Hereditary cancer-predisposing syndrome|Hereditary hemochromatosis|Porphyrinuria;Cutaneous photosensitivity|7 conditions|Bronze diabetes|Cardiomyopathy|HFE-related disorder|Inborn genetic diseases|6 conditions|Juvenile hemochromatosis	HFE	Exonic	Non Synonymous	SNP	c.845G>A	p.Cys282Tyr	235200	AR	0.044038	0.0372927	6598	610	13	6599.01	607.989	14.004
16:72014641:C:T	16	72048540	rs201230446	Miller syndrome|not provided	DHODH	Exonic	Non Synonymous	SNP	c.403C>T	p.Arg135Cys	263750	AR	0.041199	0.000518829	6626	595	0	6638.26	570.483	12.2566
15:45069018:CG:C	15	45361216	rs55901542	Neuronopathy, distal hereditary motor, autosomal recessive 8|Inborn genetic diseases|not provided|Peripheral neuropathy|Idiopathic environmental intolerance|Neuromuscular disease	SORD	Exonic	Frameshift	INDEL	c.757del	p.Ala253Glnfs*27	618912	AR	0.040853	0.00436119	6638	576	7	6643.05	565.896	12.0516
17:75278265:C:G	17	73274346	rs119473030	Amish microcephaly	SLC25A19	Exonic	Non Synonymous	SNP	c.530G>C	p.Gly177Ala	607196	AR	0.036145	0.000230151	6699	522	0	6708.43	503.138	9.43396
7:107689054:T:C	7	107329499	rs111033212	Autosomal recessive nonsyndromic hearing loss 4|Pendred syndrome;Autosomal recessive nonsyndromic hearing loss 4|Pendred syndrome|not provided|Rare genetic deafness|SLC26A4-related disorder	SLC26A4	Exonic	Non Synonymous	SNP	c.1003T>C	p.Phe335Leu	274600	AR	0.036006	0.000827608	6714	494	13	6710.36	501.276	9.36154
19:55137176:C:A	19	55648544	rs80358249	nemaline rod myopathy	TNNT1	Exonic	Stop Gain	SNP	c.538G>T	p.Glu180*	620386	AR	0.032821	0.000151743	6747	474	0	6754.78	458.444	7.77859
9:34370977:A:G	9	34370975	rs370944350	basal ganglia calcification, idiopathic, 7	MYORG	Exonic	Non Synonymous	SNP	c.1967T>C	p.Ile656Thr	618317	AR	0.032405	0.000164271	6756	462	3	6760.59	452.828	7.58266
19:12899486:C:T	19	13010300	rs121434367	Glutaric aciduria, type 1|not provided	GCDH	Exonic	Non Synonymous	SNP	c.1262C>T	p.Ala421Val	231670	AR	0.031367	0.000262864	6771	447	3	6775.1	438.793	7.10466
13:85795269:G:A	13	86369404	rs587777069	High myopia-sensorineural deafness syndrome|not provided|SLITRK6-related disorder	SLITRK6	Exonic	Stop Gain	SNP	c.1240C>T	p.Gln414*	221200	AR	0.029636	0.000151479	6803	408	10	6799.34	415.319	6.34215
20:54172927:CCTT:C	20	52789466	rs777676129	Hypercalcemia, infantile, 1|not provided	CYP24A1	Exonic	Non Frameshift	INDEL	c.428_430del	p.Glu143del	143880	AR	0.029359	0.000512443	6806	406	9	6803.22	411.554	6.22415
9:101371179:T:C	9	104133461	rs28937579	familial hypercholanemia	BAAT	Exonic	Non Synonymous	SNP	c.226A>G	p.Met76Val	619232	AR	0.027974	0.000177286	6818	402	1	6822.65	392.699	5.65076
1:119415454:G:A	1	119958077	rs756607591	3-ß-hydroxysteroid dehydrogenase deficiency	HSD3B2	Exonic	Non Synonymous	SNP	c.35G>A	p.Gly12Glu	201810	AR	0.026104	0.000210258	6844	377	0	6848.93	367.153	4.92053
1:75732724:T:C	1	76198409	rs121434280	Medium-chain acyl-coenzyme A dehydrogenase deficiency|not provided|Inborn genetic diseases	ACADM	Exonic	Non Synonymous	SNP	c.199T>C	p.Tyr67His	607008	AR	0.024997	0.000689673	6864	353	4	6864.51	351.983	4.51204
7:148383880:TG:T	7	148080972	rs730880275	not provided|Cortical dysplasia-focal epilepsy syndrome	CNTNAP2	Exonic	Frameshift	INDEL	c.3709del	p.Asp1237Ilefs*17	610042	AR	0.021742	0.000105129	6907	314	0	6910.42	307.171	3.41347
1:155235843:T:C	1	155205634	rs76763715	Dementia, Lewy body, susceptibility to|Gaucher disease type I|Parkinson disease, late-onset|not provided|Gaucher disease|Rigidity;Akinesia|7 conditions|Gaucher disease-ophthalmoplegia-cardiovascular calcification syndrome;Gaucher disease type I;Gaucher disease type II;Gaucher disease type III|Parkinson disease|Gaucher disease perinatal lethal|Abnormal bleeding;Thrombocytopenia|Lewy body dementia|…	GBA	Exonic	Non Synonymous	SNP	c.1226A>G	p.Asn409Ser	230800	AR	0.021604	0.00185468	6911	308	2	6912.37	305.264	3.37028
8:142917731:GGCAGC:G	8	143999148	rs1160513370	aldosterone deficiency	CYP11B2	Exonic	Frameshift	INDEL	c.105_109del	p.Leu36Valfs*2	203400	AR	0.021534	N/A	6911	309	1	6913.35	304.297	3.34847
1:165768199:ACT:A	1	165737436	rs752176040	not provided|Craniofacial dysmorphism, skeletal anomalies, and impaired intellectual development 1|Inborn genetic diseases|TMCO1-related disorder	TMCO1	Exonic	Frameshift	INDEL	c.139_140del	p.Ser47*	213980	AR	0.020427	0.000250498	6926	295	0	6929.01	288.981	3.01305
19:42401821:CCCCCCGCAGCCCCCGTCTA:C	19	42905973	rs587777699	LIPE-related familial partial lipodystrophy	LIPE	Exonic	Frameshift	INDEL	c.3203_3221del	p.Val1068Glyfs*102	615980	AR	0.01834	0.000566274	6912	253	5	6909.42	258.172	2.41167
2:43875377:G:A	2	44102516	rs137852988	sitosterolemia	ABCG8	Exonic	Non Synonymous	SNP	c.1720G>A	p.Gly574Arg	210250	AR	0.018142	0.000223364	6961	258	2	6961.37	257.253	2.37666
15:42410926:G:A	15	42703124	rs80338802	limb-girdle muscular dystrophy, type 2A	CAPN3	Exonic	Non Synonymous	SNP	c.2306G>A	p.Arg769Gln	253600	AR	0.016826	0.000124834	6979	241	1	6980.04	238.912	2.04437
6:152293695:G:A	6	152614830	rs967105970	spinocerebellar ataxia type 8	SYNE1	Exonic	Stop Gain	SNP	c.17905C>T	p.Gln5969*	610743	AR	0.016549	0.000124901	6982	239	0	6983.98	235.045	1.97761
12:102894800:TTGA:T	12	103288578	rs62508727	Phenylketonuria|not provided	PAH	Exonic	Non Frameshift	INDEL	c.284_286del	p.Ile95del	261600	AR	0.01641	0.000124844	6985	235	1	6985.95	233.104	1.94453
3:136330012:A:G	3	136048854	rs202247823	Propionic acidemia|not provided	PCCB	Exonic	Non Synonymous	SNP	c.1606A>G	p.Asn536Asp	606054	AR	0.016133	0.000144524	6988	233	0	6989.89	229.234	1.87944
7:2543754:C:CT	7	2583388	rs730880324	Neonatal-onset encephalopathy with rigidity and seizures|Inborn genetic diseases|not provided|Neurodevelopmental disorder with cerebellar atrophy and with or without seizures|BRAT1-related disorder	BRAT1	Exonic	Frameshift	INDEL	c.638dup	p.Val214Glyfs*189	618056	AR	0.014125	0.000203669	7017	204	0	7018.45	201.112	1.4407
16:56885363:C:G	16	56919275	rs200697179	Familial hypokalemia-hypomagnesemia|not provided; Gitelman syndrome	SLC12A3	Exonic	Non Synonymous	SNP	c.1924C>G	p.Arg642Gly	263800	AR	0.013779	0.00011171	7022	199	0	7023.37	196.254	1.37099
5:71599672:G:C	5	70895499	rs119103219	3-methylcrotonyl-CoA carboxylase 2 deficiency|not provided	MCCC2	Exonic	Non Synonymous	SNP	c.295G>C	p.Glu99Gln	210210	AR	0.013018	0.000151173	7035	184	2	7034.22	185.558	1.22373
1:9982630:G:A	1	10042688	rs150726175	Leber congenital amaurosis 9|Leber congenital amaurosis|not provided|Retinal dystrophy|7 conditions|Inborn genetic diseases	NMNAT1	Exonic	Non Synonymous	SNP	c.769G>A	p.Glu257Lys	608553	AR	0.013018	0.000814311	7033	188	0	7034.22	185.558	1.22373
10:72008329:C:T	10	73768087	rs965883985	spondyloepiphyseal dysplasia and humerospinal dysostosis	CHST3	Exonic	Non Synonymous	SNP	c.1298C>T	p.Pro433Leu	143095	AR	0.012879	7.8826e-05	7038	180	3	7036.2	183.603	1.19774
20:44118522:G:A	20	42747162	rs375446898	Cardiomyopathy, familial hypertrophic 17	JPH2	Exonic	Non Synonymous	SNP	c.1271C>T	p.Pro424Leu	619492	AR	0.012394	0.000124824	7042	179	0	7043.12	176.776	1.10923
3:165830741:T:C	3	165548529	rs1799807	Postanesthetic apnea|Deficiency of butyrylcholinesterase|not provided|BCHE-related disorder	BCHE	Exonic	Non Synonymous	SNP	c.293A>G	p.Asp98Gly	617936	AR	0.012256	0.0124371	7046	173	2	7045.08	174.832	1.08466
17:50071994:A:G	17	48149358	rs1011868262	Interstitial lung disease with nephrotic syndrome and epidermolysis bullosa	ITGA3	Exonic	Non Synonymous	SNP	c.968A>G	p.Asp323Gly	614748	AR	0.012117	7.27446e-05	7046	175	0	7047.07	172.873	1.0602
6:109741461:C:T	6	110062664	rs774294963	not provided|Charcot-Marie-Tooth disease type 4|Inborn genetic diseases|Charcot-Marie-Tooth disease type 4J	FIG4	Exonic	Stop Gain	SNP	c.793C>T	p.Arg265*	611228	AR	0.012048	5.91685e-05	7047	174	0	7048.05	171.901	1.04816
11:36576278:A:G	11	36597828	rs539590514	not provided|Severe combined immunodeficiency, autosomal recessive, T cell-negative, B cell-negative, NK cell-positive;Combined immunodeficiency with skin granulomas|Combined immunodeficiency due to partial RAG1 deficiency	RAG1	Exonic	Non Synonymous	SNP	c.2974A>G	p.Lys992Glu	601457	AR	0.01184	8.54162e-05	7050	171	0	7051.02	168.969	1.01228
17:4499262:CCG:C	17	4402557	rs925018791	Deafness, autosomal recessive, 115	SPNS2	Exonic	Frameshift	INDEL	c.216_217del	p.Gly73Hisfs*77	618457	AR	0.011287	7.92309e-05	7058	163	0	7058.91	161.167	0.919929
15:64980971:G:A	15	65273309	rs555126484	Mast syndrome|not provided	SPG21	Exonic	Stop Gain	SNP	c.118C>T	p.Arg40*	248900	AR	0.011079	0.000111691	7061	160	0	7061.88	158.23	0.886336
18:6949100:C:T	18	6949099	rs764745270	Poretti-Boltshauser syndrome	LAMA1	Splice Donor	Other	SNP	c.8556+1G>A	N/A	615960	AR	0.01101	9.85843e-05	7062	159	0	7062.87	157.256	0.87533
12:43772968:C:T	12	44166771	rs114951157	Immunodeficiency 67	IRAK4	Exonic	Stop Gain	SNP	c.547C>T	p.Arg183*	607676	AR	0.010871	8.5469e-05	7064	157	0	7064.85	155.292	0.853368
1:63546025:CAATT:C	1	64011696	rs758160403	polydactyly	EFCAB7	Exonic	Frameshift	INDEL	c.917_920del	p.Ile306Serfs*3	not found	AR	0.010733	0.000111647	7066	155	0	7066.83	153.342	0.83184
2:233760509:C:A	2	234669155	rs72551340	Crigler-Najjar syndrome|not provided	UGT1A1	Exonic	Stop Gain	SNP	c.222C>A	p.Tyr74*	218800	AR	0.010594	9.19444e-05	7068	153	0	7068.81	151.378	0.810433
9:78306336:G:A	9	80921252	rs1008314756	phosphoserine aminotransferase deficiency	PSAT1	Exonic	Stop Gain	SNP	c.420G>A	p.Trp140*	610992	AR	0.010386	9.85895e-05	7071	150	0	7071.78	148.437	0.778922
16:88836223:T:C	16	88902631	rs569725936	not provided|Mucopolysaccharidosis, MPS-IV-A|Skeletal dysplasia	GALNS	Exonic	Non Synonymous	SNP	c.611A>G	p.Asn204Ser	253000	AR	0.009971	8.53982e-05	7077	144	0	7077.72	142.565	0.717918
2:168972025:C:T	2	169828535	rs188824058	not provided|Progressive familial intrahepatic cholestasis type 2|Benign recurrent intrahepatic cholestasis type 2;Progressive familial intrahepatic cholestasis type 2|Cholestasis, intrahepatic, of pregnancy, 3|Progressive familial intrahepatic cholestasis|ABCB11-related disorder|Benign recurrent intrahepatic cholestasis type 2	ABCB11	Exonic	Non Synonymous	SNP	c.1460G>A	p.Arg487His	601847	AR	0.009278	0.00013147	7087	134	0	7087.63	132.75	0.621593
6:44304512:G:A	6	44272249	rs138119149	Combined oxidative phosphorylation defect type 8|not provided|Inborn genetic diseases|Pulmonary hypoplasia	AARS2	Exonic	Non Synonymous	SNP	c.1774C>T	p.Arg592Trp	612035	AR	0.008725	0.000236624	7095	126	0	7095.54	124.907	0.549703
1:228157961:A:G	1	228345662	rs1031720654	Spastic paraplegia|Hypomyelinating leukodystrophy 2	GJC2	Exonic	Non Synonymous	SNP	c.203A>G	p.Tyr68Cys	608804	AR	0.008725	4.60163e-05	7095	126	0	7095.54	124.907	0.549703
1:37537842:T:C	1	38003443	rs387906986	symptomatic epilepsy and skull dysplasia	SNIP1	Exonic	Non Synonymous	SNP	c.1097A>G	p.Glu366Gly	614501	AR	0.008655	7.22667e-05	7096	125	0	7096.55	123.914	0.540918
1:145927328:C:G	1	145507765	rs201779890	Radial aplasia-thrombocytopenia syndrome|not provided|Abnormal brain morphology;Clinodactyly of the 5th finger;Global developmental delay|RBM8A-related disorder	RBM8A	Intronic	Other	SNP	c.67+32G>C	N/A	274000	AR	0.008518	0.00488644	7097	123	0	7097.52	121.952	0.523857
11:72302339:T:C	11	72013383	rs144078282	3-methylglutaconic aciduria, type VIIB|not provided|3-methylglutaconic aciduria, type VIIA;3-methylglutaconic aciduria, type VIIB;Neutropenia, severe congenital, 9, autosomal dominant|Inborn genetic diseases	CLPB	Exonic	Non Synonymous	SNP	c.1132A>G	p.Arg378Gly	616271	AR	0.008378	0.000289166	7100	121	0	7100.51	119.981	0.506848
9:133519002:G:T	9	136384124	rs137868995	Congenital nonprogressive myopathy with Moebius and Robin sequences|not provided|Carey-Fineman-Ziter syndrome 1|MYMK-related disorder	MYMK	Exonic	Non Synonymous	SNP	c.271C>A	p.Pro91Thr	254940	AR	0.008378	0.0012411	7100	121	0	7100.51	119.981	0.506848
1:119140608:A:C	1	119683231	rs139548132	Neurodevelopmental disorder, mitochondrial with abnormal movements and lactic acidosis and with or without seizures (NEMMLAS)	WARS2	Exonic	Non Synonymous	SNP	c.37T>G	p.Trp13Gly	617710	AR	0.008378	0.00314973	7102	117	2	7100.51	119.981	0.506848
14:94378610:C:T	14	94844947	rs28929474	PI Z|PI Z(AUGSBURG)|PI Z(TUN)|Alpha-1-antitrypsin deficiency|FRAXE|not provided|Inborn genetic diseases|Chronic obstructive pulmonary disease|See cases|Susceptibility to severe coronavirus disease (COVID-19)|COPD, severe early onset;Alpha-1-antitrypsin deficiency|Neurodevelopmental disorder|SERPINA1-related disorder	SERPINA1	Exonic	Non Synonymous	SNP	c.1096G>A	p.Glu366Lys	613490	AR	0.008309	0.0121565	7105	112	4	7101.5	119.002	0.498534
19:47479874:G:T	19	47983131	rs374298314	Macrocephaly-developmental delay syndrome|not provided|Inborn genetic diseases	KPTN	Exonic	Stop Gain	SNP	c.776C>A	p.Ser259*	615620	AR	0.007963	0.00010535	7106	115	0	7106.46	114.086	0.457879
4:987814:C:T	4	981602	rs199554923	Mucopolysaccharidosis type I	IDUA	Exonic	Non Synonymous	SNP	c.164C>T	p.Pro55Leu	607014	AR	0.007478	8.53254e-05	7113	108	0	7113.41	107.19	0.403802
10:97451679:C:T	10	99211436	rs772967751	seizures, apnea, bradycardia, dystonia, nystagmus	ZDHHC16	Exonic	Stop Gain	SNP	c.4C>T	p.Arg2*	not provided	AR	0.007478	4.59861e-05	7113	108	0	7113.41	107.19	0.403802
1:179561327:C:T	1	179530462	rs74315342	Nephrotic syndrome, type 2|not provided|Chronic kidney disease|Nephrotic syndrome|See cases|NPHS2-related disorder|Nephrotic range proteinuria|Steroid-resistant nephrotic syndrome	NPHS2	Exonic	Non Synonymous	SNP	c.413G>A	p.Arg138Gln	600995	AR	0.00734	0.000519477	7115	106	0	7115.38	105.226	0.389036
18:57695188:C:A	18	55362420	rs111033609	Byler disease	ATP8B1	Exonic	Non Synonymous	SNP	c.923G>T	p.Gly308Val	211600	AR	0.006301	5.26004e-05	7130	91	0	7130.29	90.4257	0.286692
11:119342977:T:TG	11	119213687	rs587776595	microphthalmia, isolated 5	MFRP	Exonic	Frameshift	INDEL	c.1150dup	p.His384Profs*8	611040	AR	0.006232	5.25749e-05	7131	90	0	7131.28	89.4416	0.280448
5:140674776:T:G	5	140054361	rs387906639	Usher-like syndrome	HARS1	Exonic	Non Synonymous	SNP	c.1361A>C	p.Tyr454Ser	614504	AR	0.006093	8.54061e-05	7133	88	0	7133.27	87.459	0.268077
4:6277579:C:T	4	6279306	rs71530923	Wolfram syndrome 1|Wolfram-like syndrome;Wolfram syndrome 1;Autosomal dominant nonsyndromic hearing loss 6|not provided|Cataract 41;Wolfram-like syndrome;Wolfram syndrome 1;Autosomal dominant nonsyndromic hearing loss 6;Type 2 diabetes mellitus|Type 2 diabetes mellitus|Inborn genetic diseases|Wolfram-like syndrome;Wolfram syndrome 1|WFS1-related disorder|Meniere disease	WFS1	Exonic	Stop Gain	SNP	c.124C>T	p.Arg42*	222300	AR	0.006024	0.000118242	7134	87	0	7134.26	86.4745	0.26204
17:59212413:G:A	17	57289774	rs896470169	Alzahrani-Kuwahara syndrome	SMG8	Exonic	Non Synonymous	SNP	c.1832G>A	p.Cys611Tyr	619268	AR	0.005886	3.28584e-05	7136	85	0	7136.24	84.5053	0.250172
4:47943269:C:A	4	47945286	rs539600817	See cases|Retinitis pigmentosa 49	CNGA1	Exonic	Stop Gain	SNP	c.349G>T	p.Glu117*	613756	AR	0.005816	0.000102364	7137	84	0	7137.25	83.5062	0.244257
7:47831213:TCA:T	7	47870811	rs528302390	Situs inversus|PKD1L1-related disorder|Heterotaxy, visceral, 8, autosomal	PKD1L1	Splice Donor	Other	INDEL	c.6473+2_6473+3del	N/A	617205	AR	0.005816	0.00049935	7137	84	0	7137.25	83.5062	0.244257
5:1409115:T:C	5	1409230	rs947725426	infantile parkinsonism-dystonia syndrome	SLC6A3	Exonic	Non Synonymous	SNP	c.1409A>G	p.Tyr470Cys	613135	AR	0.005401	3.94659e-05	7143	78	0	7143.21	77.58	0.210642
3:50320047:T:C	3	50357478	rs1321268291	orofacial clefting	HYAL2	Exonic	Non Synonymous	SNP	c.443A>G	p.Lys148Arg	621063	AR	0.004916	3.28515e-05	7150	71	0	7150.18	70.6479	0.17451
16:71067318:C:A	16	71101221	rs371610401	Ciliary dyskinesia, primary, 5	HYDIN	Exonic	Stop Gain	SNP	c.2047G>T	p.Glu683*	608647	AR	0.004778	4.60103e-05	7152	69	0	7152.16	68.6742	0.16485
18:7016580:C:T	18	7016579	rs141851670	Poretti-Boltshauser syndrome	LAMA1	Exonic	Non Synonymous	SNP	c.2900G>A	p.Gly967Asp	615960	AR	0.004708	0.00153606	7153	68	0	7153.17	67.6728	0.160055
4:15567675:AG:A	4	15569298	rs386833751	Meckel syndrome, type 6|Joubert syndrome 9|Familial aplasia of the vermis;Meckel-Gruber syndrome|not provided|COACH syndrome 2|See cases|Inborn genetic diseases|CC2D2A-related disorder	CC2D2A	Exonic	Frameshift	INDEL	c.3289del	p.Val1097Phefs*2	614464	AR	0.004639	0.000249655	7154	67	0	7154.16	66.6856	0.155398
1:17262194:T:A	1	17588689	rs142129409	Uncombable hair syndrome 1|not provided|PADI3-related disorder	PADI3	Exonic	Non Synonymous	SNP	c.335T>A	p.Leu112His	191480	AR	0.004501	0.00489397	7156	65	0	7156.14	64.7109	0.14629
9:101427498:G:T	9	104189780	rs76917243	Hereditary fructosuria|not provided|Inborn genetic diseases|See cases|ALDOB-related disorder	ALDOB	Exonic	Non Synonymous	SNP	c.524C>A	p.Ala175Asp	229600	AR	0.004362	0.000328278	7158	63	0	7158.14	62.7212	0.137394
9:34648170:A:G	9	34648167	rs75391579	Deficiency of UDPglucose-hexose-1-phosphate uridylyltransferase|not provided|Galactosemia|GALT-related disorder|Inborn genetic diseases	GALT	Exonic	Non Synonymous	SNP	c.563A>G	p.Gln188Arg	230400	AR	0.004085	0.00187116	7162	59	0	7162.12	58.7546	0.120498
16:16173283:C:A	16	16267140	rs72664209	Autosomal recessive inherited pseudoxanthoma elasticum|Arterial calcification, generalized, of infancy, 2|not provided|Arterial calcification, generalized, of infancy, 2;Autosomal recessive inherited pseudoxanthoma elasticum;Pseudoxanthoma elasticum, forme fruste|ABCC6-related disorder	ABCC6	Splice Donor	Other	SNP	c.2787+1G>T	N/A	264800	AR	0.003808	0.00016448	7166	55	0	7166.11	54.7857	0.104711
6:32041006:C:T	6	32008783	rs6445	Classic congenital adrenal hyperplasia due to 21-hydroxylase deficiency|not provided|Congenital lipoid adrenal hyperplasia due to STAR deficency|See cases|CYP21A2-related disorder	CYP21A2	Exonic	Non Synonymous	SNP	c.1360C>T	p.Pro454Ser	201910	AR	0.003632	0.00508421	6970	51	0	6970.09	50.8153	0.092617
11:6391623:G:GC	11	6412853	rs756366019	not specified|Niemann-Pick disease, type A;Niemann-Pick disease, type B	SMPD1	Exonic	Frameshift	INDEL	c.564dup	p.Lys189Glnfs*4	257200	AR	0.003601	0.00725785	7168	52	0	7168.1	51.8112	0.0936232
16:4797967:G:GC	16	4847968	rs1039568775	Kohlschutter-Tonz syndrome	ROGDI	Exonic	Frameshift	INDEL	c.665dup	p.Ala223Argfs*5	226750	AR	0.003531	1.9721e-05	7170	51	0	7170.1	50.8146	0.0900311
11:2171857:G:A	11	2193087	rs549435434	Autosomal recessive DOPA responsive dystonia	TH	Upstream	Other	SNP	c.-71C>T	N/A	605407	AR	0.003057	2.62736e-05	7152	44	0	7152.07	43.8618	0.0672484
7:75986168:C:T	7	75615486	rs782261248	not provided|Antley-Bixler syndrome with genital anomalies and disordered steroidogenesis|Congenital adrenal hyperplasia due to cytochrome P450 oxidoreductase deficiency	POR	Exonic	Stop Gain	SNP	c.1816C>T	p.Gln606*	201750	AR	0.00277	5.25541e-05	7181	40	0	7181.05	39.8935	0.055406
3:49422132:G:A	3	49459565	rs386833680	Glycine encephalopathy	AMT	Exonic	Non Synonymous	SNP	c.230C>T	p.Ser77Leu	620398	AR	0.0027	5.91257e-05	7182	39	0	7182.06	38.8881	0.0526411
14:58432438:AG:A	14	58899156	rs534542684	Joubert syndrome 23|not provided|Familial aplasia of the vermis|Joubert syndrome 23;Short-rib thoracic dysplasia 14 with polydactyly|Congenital cerebellar hypoplasia;Rod-cone dystrophy;Intellectual disability|Joubert syndrome and related disorders|Retinal dystrophy|Short-rib thoracic dysplasia 14 with polydactyly|KIAA0586-related disorder	KIAA0586	Exonic	Frameshift	INDEL	c.392del	p.Arg131Lysfs*4	616490	AR	0.002285	0.00341998	7188	33	0	7188.04	32.9246	0.0377025
15:45101227:TGAAC:T	15	45393425	rs530719719	Familial thyroid dyshormonogenesis|not provided|Inborn genetic diseases|Nongoitrous Euthyroid Hyperthyrotropinemia|Congenital hypothyroidism|Thyroid dyshormonogenesis 6|DUOX2-related disorder	DUOX2	Exonic	Frameshift	INDEL	c.2895_2898del	p.Phe966Serfs*29	607200	AR	0.002147	0.00261337	7190	31	0	7190.03	30.9404	0.033286
3:10052429:C:T	3	10094113	rs962867926	Fanconi anemia complementation group D2|Fanconi anemia	FANCD2	Exonic	Stop Gain	SNP	c.1588C>T	p.Arg530*	227646	AR	0.002008	2.62999e-05	7192	29	0	7192.03	28.9413	0.0291155
13:40807376:C:T	13	41381512	rs104894429	Hyperornithinemia-hyperammonemia-homocitrullinuria syndrome|SLC25A15-related disorder	SLC25A15	Exonic	Stop Gain	SNP	c.535C>T	p.Arg179*	238970	AR	0.0018	4.59746e-05	7195	26	0	7195.03	25.9488	0.023396
15:65021533:G:A	15	65313871	rs201431517	Combined oxidative phosphorylation defect type 15|Leigh syndrome|not provided|6 conditions|Mitochondrial complex 1 deficiency, nuclear type 27|Inborn genetic diseases|See cases|Mitochondrial complex 1 deficiency, nuclear type 27;Combined oxidative phosphorylation defect type 15	MTFMT	Exonic	Non Synonymous	SNP	c.626C>T	p.Ser209Leu	614947	AR	0.001731	0.000571084	7196	25	0	7196.02	24.9558	0.0216367
15:89325639:G:A	15	89868870	rs113994096	mitochondrial DNA depletion syndrome	POLG	Exonic	Non Synonymous	SNP	c.1760C>T	p.Pro587Leu	203700	AR	0.001662	0.00152317	7197	24	0	7197.02	23.9627	0.0199462
15:89330184:G:A	15	89873415	rs113994094	mitochondrial DNA depletion syndrome	POLG	Exonic	Non Synonymous	SNP	c.752C>T	p.Thr251Ile	203700	AR	0.001662	0.00152287	7197	24	0	7197.02	23.9627	0.0199462
8:132882609:C:T	8	133894854	rs121912648	Iodotyrosyl coupling defect|not provided|Congenital hypothyroidism|Autoimmune thyroid disease, susceptibility to, 3;Iodotyrosyl coupling defect|TG-related disorder	TG	Exonic	Stop Gain	SNP	c.886C>T	p.Arg296*	274700	AR	0.001593	0.000394425	7198	23	0	7198.01	22.9695	0.0183244
6:34880008:G:A	6	34847785	rs11537996	intellectual disability, autosomal recessive	TAF11	Exonic	Non Synonymous	SNP	c.464C>T	p.Ser155Phe	not provided	AR	0.001523	0.000164316	7199	22	0	7199.02	21.9617	0.0167493
5:13865675:G:A	5	13865784	rs771663107	Kartagener syndrome|Primary ciliary dyskinesia 3|Primary ciliary dyskinesia	DNAH5	Exonic	Stop Gain	SNP	c.4348C>T	p.Gln1450*	608644	AR	0.001316	6.57333e-06	7201	19	0	7201.01	18.978	0.012504
19:57235043:C:G	19	57746411	rs55658999	Male infertility with spermatogenesis disorder|Infertility associated with multi-tailed spermatozoa and excessive DNA	AURKC	Exonic	Stop Gain	SNP	c.744C>G	p.Tyr248*	243060	AR	0.001246	0.000413717	7203	18	0	7203.02	17.9723	0.0112107
7:144591419:T:A	7	144288512	rs375169579	not provided|Childhood encephalopathy due to thiamine pyrophosphokinase deficiency	TPK1	Splice Region	Other	SNP	c.501+4A>T	N/A	614458	AR	0.001246	0.000105081	7203	18	0	7203.02	17.9723	0.0112107
8:19954222:G:A	8	19811733	rs118204057	Hyperlipoproteinemia, type I|not provided|Hyperlipoproteinemia, type I;Hyperlipidemia, familial combined, LPL related|Hyperlipidemia, familial combined, LPL related|Cardiovascular phenotype|LPL-related disorder	LPL	Exonic	Non Synonymous	SNP	c.644G>A	p.Gly215Glu	238600	AR	0.001039	0.000243037	7206	15	0	7206	14.9896	0.00779522
9:113390798:C:T	9	116153078	rs121912980	Porphobilinogen synthase deficiency|not provided	ALAD	Exonic	Non Synonymous	SNP	c.397G>A	p.Gly133Arg	612740	AR	0.000969	4.60193e-05	7207	14	0	7207.01	13.9807	0.00678024
7:81959317:T:TCTGGGTTG	7	81588633	rs1238719063	Developmental and epileptic encephalopathy 110	CACNA2D1	Exonic	Frameshift	INDEL	c.3109_3116dup	p.Arg1039Serfs*30	620149	AR	0.000969	6.57791e-06	7207	14	0	7207.01	13.9807	0.00678024
20:36935110:C:T	20	35563513	rs369035155	Aicardi-Goutieres syndrome 5|not provided	SAMHD1	Exonic	Non Synonymous	SNP	c.428G>A	p.Arg143His	612952	AR	0.0009	6.57471e-06	7208	13	0	7208.01	12.9861	0.00584901
1:183232330:CCAGATTT:C	1	183201465	rs778012079	Junctional epidermolysis bullosa gravis of Herlitz|not provided|Junctional epidermolysis bullosa	LAMC2	Exonic	Frameshift	INDEL	c.2006_2012del	p.Ile669Lysfs*14	619786	AR	0.000831	2.63089e-05	7209	12	0	7209	11.9913	0.00498654
20:3908223:CTGTCTTT:C	20	3888870	rs879253712	hypoprebetalipoproteinemia, acanthocytosis, retinitis pigmentosa, and pallidal degeneration	PANK2	Exonic	Frameshift	INDEL	c.600_606del	p.Phe201Profs*16	234200	AR	0.000762	0	7210	11	0	7210	10.9964	0.00419283
1:155293177:C:T	1	155262968	rs118204085	Pyruvate kinase deficiency of red cells|not provided	PKLR	Exonic	Non Synonymous	SNP	c.1436G>A	p.Arg479His	266200	AR	0.000762	3.94285e-05	7210	11	0	7210	10.9964	0.00419283
7:117559590:ATCT:A	7	117199644	rs113993960	Cystic fibrosis|Bronchiectasis with or without elevated sweat chloride 1, modifier of|not provided|Hereditary pancreatitis|Duodenal stenosis|Recurrent pancreatitis|Cystic fibrosis;Congenital bilateral aplasia of vas deferens from CFTR mutation|ivacaftor / lumacaftor response - Efficacy|Obstructive azoospermia|ivacaftor / tezacaftor response - Efficacy|CFTR-related disorder|See cases|Cystic fibros…	CFTR	Exonic	Non Frameshift	INDEL	c.1521_1523del	p.Phe508del	219700	AR	0.000692	0.00788405	7211	10	0	7211.01	9.98695	0.00345788
15:84643718:CA:C	15	85186949	rs869320712	nephrocerebellar syndrome	WDR73	Exonic	Frameshift	INDEL	c.888del	p.Phe296Leufs*26	251300	AR	0.000692	1.31454e-05	7211	10	0	7211.01	9.98695	0.00345788
4:6301810:T:C	4	6303537	rs1222900668	Wolfram syndrome	WFS1	Exonic	Non Synonymous	SNP	c.2015T>C	p.Leu672Pro	222300	AR	0.000692	0	7211	10	0	7211.01	9.98695	0.00345788
15:28265707:G:A	15	28510853	rs397518474	intellectual disability, autosomal recessive 38	HERC2	Exonic	Non Synonymous	SNP	c.1781C>T	p.Pro594Leu	615516	AR	0.000623	6.57125e-06	7212	9	0	7212.01	8.99176	0.00280268
11:71435840:C:G	11	71146886	rs138659167	not provided|Smith-Lemli-Opitz syndrome|Inborn genetic diseases|Global developmental delay|DHCR7-related disorder|See cases	DHCR7	Splice Acceptor	Other	SNP	c.964-1G>C	N/A	270400	AR	0.000554	0.00424741	7213	8	0	7213	7.99644	0.00221624
14:67783037:G:GGCCCTTC	14	68249754	rs950356390	Spastic paraplegia|Hereditary spastic paraplegia|Hereditary spastic paraplegia 15	ZFYVE26	Exonic	Frameshift	INDEL	c.4114_4115insGAAGGGC	p.Ala1372Glyfs*46	270700	AR	0.000554	6.56935e-06	7213	8	0	7213	7.99644	0.00221624
1:94010795:C:T	1	94476351	rs61751407	not provided|Retinitis pigmentosa 19|Severe early-childhood-onset retinal dystrophy|Cone-rod dystrophy 3|Stargardt disease|ABCA4-related disorder|Cone-rod dystrophy;Stargardt disease|Retinal dystrophy|Age related macular degeneration 2|Cone-rod dystrophy 3;Retinitis pigmentosa 19;Age related macular degeneration 2;Severe early-childhood-onset retinal dystrophy	ABCA4	Splice Region	Other	SNP	c.5714+5G>A	N/A	601718	AR	0.000485	0.000348171	7214	7	0	7214	7.00097	0.00169856
3:142555897:A:AT	3	142274739	rs757500301	not provided|Seckel syndrome 1	ATR	Exonic	Frameshift	INDEL	c.2320dup	p.Ile774Asnfs*3	210600	AR	0.000485	3.99026e-05	7213	7	0	7213	7	0.00169832
17:8013918:C:T	17	7917236	rs61750168	not provided|Cone-rod dystrophy 6;Leber congenital amaurosis 1|Leber congenital amaurosis 1|Leber congenital amaurosis|Night blindness, congenital stationary, type1i|Retinal dystrophy|Night blindness, congenital stationary, type1i;Cone-rod dystrophy 6;Choroidal dystrophy, central areolar, 1;Leber congenital amaurosis 1	GUCY2D	Exonic	Non Synonymous	SNP	c.2302C>T	p.Arg768Trp	601777	AR	0.000415	0.000177354	7215	6	0	7215.01	5.99094	0.00124364
12:102843790:C:T	12	103237568	rs5030855	Phenylketonuria|not provided|Inborn genetic diseases	PAH	Intronic	Other	SNP	c.1066-11G>A	N/A	261600	AR	0.000415	0.000302135	7215	6	0	7215.01	5.99094	0.00124364
2:85844542:G:A	2	86071665	rs104893668	GM3 synthase deficiency|not provided|ST3GAL5-related disorder	ST3GAL5	Exonic	Stop Gain	SNP	c.862C>T	p.Arg288*	609056	AR	0.000415	1.97291e-05	7215	6	0	7215.01	5.99094	0.00124364
12:32755777:G:T	12	32908711	rs748941040	not provided|Myopathy, lactic acidosis, and sideroblastic anemia 2	YARS2	Exonic	Stop Gain	SNP	c.98C>A	p.Ser33*	613561	AR	0.000415	3.94151e-05	7215	6	0	7215.01	5.99094	0.00124364
1:94046943:T:C	1	94512499	rs201471607	Severe early-childhood-onset retinal dystrophy|not provided|Cone-rod dystrophy|Macular dystrophy|Retinitis pigmentosa|Retinal dystrophy|Stargardt disease|Stargardt disease 3	ABCA4	Exonic	Non Synonymous	SNP	c.2894A>G	p.Asn965Ser	248200	AR	0.000346	7.88426e-05	7216	5	0	7216	4.9952	0.000864469
12:88118527:A:AT	12	88512304	rs727503855	Joubert syndrome 5|Joubert syndrome 1|Familial aplasia of the vermis;Meckel-Gruber syndrome;Nephronophthisis|CEP290-related disorder|Leber congenital amaurosis|Abnormality of prenatal development or birth|not provided|Bardet-Biedl syndrome 14	CEP290	Exonic	Frameshift	INDEL	c.1666dup	p.Ile556Asnfs*20	610188	AR	0.000346	4.65686e-05	7216	5	0	7216	4.9952	0.000864469
2:232541481:C:CA	2	233406191	rs774279192	not provided|CHRNG-related disorder|Autosomal recessive multiple pterygium syndrome|Lethal multiple pterygium syndrome	CHRNG	Exonic	Frameshift	INDEL	c.459dup	p.Val154Serfs*24	253290	AR	0.000346	0.000453303	7216	5	0	7216	4.9952	0.000864469
9:6556168:TG:T	9	6556168	rs386833543	non-ketotic hyperglycinemia	GLDC	Exonic	Frameshift	INDEL	c.2186del	p.Ala729Glufs*3	605899	AR	0.000346	6.57324e-06	7216	5	0	7216	4.9952	0.000864469
10:98427229:T:TG	10	100186986	rs281865082	Hermansky-Pudlak syndrome 1|Hermansky-Pudlak syndrome|not provided	HPS1	Exonic	Frameshift	INDEL	c.972dup	p.Met325Hisfs*128	203300	AR	0.000346	0.000157847	7216	5	0	7216	4.9952	0.000864469
11:68049080:G:A	11	67816547	rs139617644	Autosomal recessive osteopetrosis 1|not provided|Osteopetrosis|TCIRG1-related disorder	TCIRG1	Splice Acceptor	Other	SNP	c.1674-1G>A	N/A	259700	AR	0.000346	0.000183746	7216	5	0	7216	4.9952	0.000864469
3:15645186:G:C	3	15686693	rs13078881	Biotinidase deficiency|not provided|Inborn genetic diseases	BTD	Exonic	Non Synonymous	SNP	c.1270G>C	p.Asp424His	253260	AR	0.000277	0.029411	7217	4	0	7217	3.99933	0.00055406
4:47937535:G:A	4	47939552	rs62625014	Retinitis pigmentosa 49|Retinitis pigmentosa|Macular dystrophy|Cone-rod dystrophy|Retinal dystrophy|not provided|See cases|Retinitis pigmentosa 49;Retinitis pigmentosa	CNGA1	Exonic	Non Synonymous	SNP	c.947C>T	p.Ser316Phe	613756	AR	0.000277	0.00112249	7217	4	0	7217	3.99933	0.00055406
3:184137637:G:A	3	183855425	rs113994049	Vanishing white matter disease|not provided|See cases|Leukoencephalopathy with vanishing white matter 5|Inborn genetic diseases	EIF2B5	Exonic	Non Synonymous	SNP	c.338G>A	p.Arg113His	620315	AR	0.000277	0.000269262	7217	4	0	7217	3.99933	0.00055406
2:61842249:CT:C	2	62069384	rs762087385	Retinitis pigmentosa 28|not provided	FAM161A	Exonic	Frameshift	INDEL	c.294del	p.Val99*	606068	AR	0.000277	3.94249e-05	7217	4	0	7217	3.99933	0.00055406
13:36329415:GT:G	13	36903552	rs1060499524	Troyer syndrome	SPART	Exonic	Frameshift	INDEL	c.1110del	p.Lys370Asnfs*30	275900	AR	0.000277	1.31456e-05	7217	4	0	7217	3.99933	0.00055406
8:99823831:G:GT	8	100836059	rs180177329	Cohen syndrome|not provided|Inborn genetic diseases	VPS13B	Exonic	Frameshift	INDEL	c.9185dup	p.Leu3062Phefs*20	216550	AR	0.000277	0	7218	2	1	7217	3.99933	0.00055406
9:98778412:G:A	9	101540694	rs369437168	Nephronophthisis 16	ANKS6	Exonic	Stop Gain	SNP	c.1381C>T	p.Arg461*	615382	AR	0.000237	0.000230051	6665	556	0	7217.58	3.42194	0.000405596
6:80343784:C:T	6	81053501	rs751599203	Maple syrup urine disease|BCKDHB-related disorder|Maple syrup urine disease type 1A	BCKDHB	Exonic	Stop Gain	SNP	c.1159C>T	p.Arg387*	620698	AR	0.000208	6.57912e-06	7218	3	0	7218	3.00331	0.000312409
13:24912986:G:A	13	25487124	rs201822162	not provided|Microcephaly 6, primary, autosomal recessive;Seckel syndrome 4	CENPJ	Exonic	Stop Gain	SNP	c.40C>T	p.Gln14*	608393	AR	0.000208	2.62926e-05	7218	3	0	7218	3.00331	0.000312409
7:117530975:G:A	7	117171029	rs78655421	Congenital bilateral aplasia of vas deferens from CFTR mutation|Cystic fibrosis|not provided|ivacaftor response - Efficacy|Cystic fibrosis;Bronchiectasis with or without elevated sweat chloride 1;Congenital bilateral aplasia of vas deferens from CFTR mutation;Hereditary pancreatitis|Cystic fibrosis;Congenital bilateral aplasia of vas deferens from CFTR mutation|CFTR-related disorder|Obstructive a…	CFTR	Exonic	Non Synonymous	SNP	c.350G>A	p.Arg117His	277180	AR	0.000208	0.00151804	7218	3	0	7218	3.00331	0.000312409
10:49473476:C:A	10	50681522	N/A	Cockayne syndrome	ERCC6	Splice Donor	Other	SNP	c.2709+1G>T	N/A	133540	AR	0.000208	N/A	7218	3	0	7218	3.00331	0.000312409
2:26465671:C:T	2	26688539	rs200147906	Rare genetic deafness|Hearing loss, autosomal recessive|Autosomal recessive nonsyndromic hearing loss 9	OTOF	Splice Donor	Other	SNP	c.4799+1G>A	N/A	601071	AR	0.000208	1.96899e-05	7218	3	0	7218	3.00331	0.000312409
21:42477286:C:T	21	43897396	rs200382776	Primary ciliary dyskinesia|not provided|Primary ciliary dyskinesia 24	RSPH1	Splice Region	Other	SNP	c.727+5G>A	N/A	615481	AR	0.000208	6.16692e-05	7218	3	0	7218	3.00331	0.000312409
15:44574915:TACAG:T	15	44867113	rs312262776	Hereditary spastic paraplegia 11|SPG11-related spastic paraplegia|not provided|Amyotrophic lateral sclerosis type 5;Charcot-Marie-Tooth disease axonal type 2X;Hereditary spastic paraplegia 11	SPG11	Exonic	Frameshift	INDEL	c.5989_5992del	p.Leu1997Metfs*60	604360	AR	0.000208	6.56599e-06	7218	3	0	7218	3.00331	0.000312409
11:108250699:A:T	11	108121426	rs80159221	Hereditary cancer-predisposing syndrome|Ataxia-telangiectasia syndrome|Malignant tumor of urinary bladder|Familial cancer of breast	ATM	Splice Acceptor	Other	SNP	c.1236-2A>T	N/A	208900	AR	0.000138	0.000174886	7219	2	0	7219.01	1.99272	0.000137517
13:24906962:T:A	13	25481100	rs1460155178	microcephaly, primary autosomal recessive, 6	CENPJ	Splice Acceptor	Other	SNP	c.1078-2A>T	N/A	608393	AR	0.000138	0	7219	2	0	7219.01	1.99272	0.000137517
17:42693444:CCT:C	17	40845462	rs751050956	Lethal congenital contracture syndrome 7|not provided|Neuropathy, congenital hypomyelinating, 3	CNTNAP1	Exonic	Frameshift	INDEL	c.2901_2902del	p.Cys968Phefs*11	616286	AR	0.000138	4.59843e-05	7219	2	0	7219.01	1.99272	0.000137517
9:123373608:TGGCGCGGCCCCGGCCC:T	9	126135887	rs879255251	not provided|CRB2-related disorder	CRB2	Exonic	Frameshift	INDEL	c.3089_3104del	p.Arg1030Leufs*106	616220	AR	0.000138	5.27718e-05	7219	2	0	7219.01	1.99272	0.000137517
19:3491746:C:CGGTT	19	3491744	rs761870531	DOHH related neurodevelopmental disorder|Neurodevelopmental disorder with microcephaly, cerebral atrophy, and visual impairment	DOHH	Exonic	Frameshift	INDEL	c.654_655insAACC	p.Glu219Asnfs*54	620066	AR	0.000138	0.000703531	7219	2	0	7219.01	1.99272	0.000137517
17:80104542:T:G	17	78078341	rs386834236	Glycogen storage disease II, adult form|Glycogen storage disease, type II|not provided|Myopathy|Glycogen storage disease due to acid maltase deficiency, late-onset|Glycogen storage disease, type IV|Cardiovascular phenotype|GAA-related disorder	GAA	Intronic	Other	SNP	c.-32-13T>G	N/A	232300	AR	0.000138	0.00375727	7219	2	0	7219.01	1.99272	0.000137517
9:136430409:C:T	9	139324861	rs992814593	Rod-cone dystrophy|Familial aplasia of the vermis	INPP5E	Exonic	Non Synonymous	SNP	c.1670G>A	p.Arg557His	610156	AR	0.000138	6.56832e-06	7219	2	0	7219.01	1.99272	0.000137517
17:58216138:G:A	17	56293499	rs762482919	Meckel-Gruber syndrome;Familial aplasia of the vermis|Meckel syndrome, type 1|Bardet-Biedl syndrome 13	MKS1	Exonic	Stop Gain	SNP	c.367C>T	p.Arg123*	249000	AR	0.000138	1.97223e-05	7219	2	0	7219.01	1.99272	0.000137517
1:45507544:T:TA	1	45973216	rs398124292	Cobalamin C disease|not provided|Disorders of Intracellular Cobalamin Metabolism|not specified|METHYLMALONIC ACIDURIA AND HOMOCYSTINURIA, cblC TYPE, DIGENIC|Methylmalonic acidemia with homocystinuria cblC|Atypical hemolytic-uremic syndrome|See cases|MMACHC-related disorder|Inborn genetic diseases	MMACHC	Exonic	Frameshift	INDEL	c.271dup	p.Arg91Lysfs*14	277400	AR	0.000138	0.000984989	7219	2	0	7219.01	1.99272	0.000137517
10:94270579:C:T	10	96030336	rs548655036	Nephrotic syndrome, type 3|not provided	PLCE1	Exonic	Stop Gain	SNP	c.4483C>T	p.Arg1495*	610725	AR	0.000138	1.31377e-05	7219	2	0	7219.01	1.99272	0.000137517
1:68444785:A:G	1	68910468	N/A	Leber congenital amaurosis 2;Retinitis pigmentosa 20|Leber congenital amaurosis 2|not provided	RPE65	Exonic	Non Synonymous	SNP	c.344T>C	p.Ile115Thr	204100	AR	0.000138	6.56961e-06	7219	2	0	7219.01	1.99272	0.000137517
12:6374618:G:A	12	6483784	rs778872550	not provided	SCNN1A	Exonic	Stop Gain	SNP	c.166C>T	p.Arg56*	264350	AR	0.000138	3.28502e-05	7219	2	0	7219.01	1.99272	0.000137517
5:148120311:G:GA	5	147499874	rs565782662	Netherton syndrome|not provided|Ichthyosis linearis circumflexa	SPINK5	Exonic	Frameshift	INDEL	c.2468dup	p.Lys824Glufs*4	256500	AR	0.000138	0.000102685	7219	2	0	7219.01	1.99272	0.000137517
8:93755776:A:T	8	94768004	rs768412278	not provided|Familial aplasia of the vermis;Meckel-Gruber syndrome	TMEM67	Splice Acceptor	Other	SNP	c.224-2A>T	N/A	607361	AR	7.1e-05	0.0331748	7079	1	0	7078.99	1.00529	3.56903e-05
1:94031110:G:A	1	94496666	rs61750130	Severe early-childhood-onset retinal dystrophy|MACULAR DEGENERATION, AGE-RELATED, 2, SUSCEPTIBILITY TO|not provided|Mandibulofacial dysostosis with mental deficiency|ABCA4-related disorder|Cone-rod dystrophy 3;Age related macular degeneration 2;Retinitis pigmentosa 19;Severe early-childhood-onset retinal dystrophy|Stargardt disease|Retinal dystrophy	ABCA4	Exonic	Non Synonymous	SNP	c.4139C>T	p.Pro1380Leu	601718	AR	6.9e-05	0.000243108	7220	1	0	7220	0.996429	3.43792e-05
16:16163078:G:A	16	16256935	rs72653706	Autosomal recessive inherited pseudoxanthoma elasticum|Arterial calcification, generalized, of infancy, 2|not provided|Papule;Cutis laxa|Arterial calcification, generalized, of infancy, 2;Autosomal recessive inherited pseudoxanthoma elasticum;Pseudoxanthoma elasticum, forme fruste|See cases|ABCC6-related disorder	ABCC6	Exonic	Stop Gain	SNP	c.3421C>T	p.Arg1141*	264800	AR	6.9e-05	0.00112919	7220	1	0	7220	0.996429	3.43792e-05
2:43872094:G:A	2	44099233	rs137852987	Sitosterolemia|not provided|Sitosterolemia 1|Cardiovascular phenotype|ABCG8-related disorder|Gallbladder disease 4;Sitosterolemia 1	ABCG8	Exonic	Stop Gain	SNP	c.1083G>A	p.Trp361*	210250	AR	6.9e-05	0.00081461	7220	1	0	7220	0.996429	3.43792e-05
2:43873809:C:T	2	44100948	rs137852991	Sitosterolemia|Sitosterolemia 1|not provided|Cardiovascular phenotype|ABCG8-related disorder	ABCG8	Exonic	Stop Gain	SNP	c.1234C>T	p.Arg412*	210250	AR	6.9e-05	0.00012486	7220	1	0	7220	0.996429	3.43792e-05
1:21563219:G:A	1	21889712	rs121918011	Childhood hypophosphatasia|Infantile hypophosphatasia|Hypophosphatasia|not provided|Adult hypophosphatasia|Osteogenesis imperfecta|Childhood hypophosphatasia;Infantile hypophosphatasia;Adult hypophosphatasia	ALPL	Exonic	Non Synonymous	SNP	c.407G>A	p.Arg136His	241510	AR	6.9e-05	5.91335e-05	7220	1	0	7220	0.996429	3.43792e-05
8:18059603:G:A	8	17917112	rs771847002	Spinal muscular atrophy-progressive myoclonic epilepsy syndrome|not provided	ASAH1	Exonic	Stop Gain	SNP	c.886C>T	p.Arg296*	159950	AR	6.9e-05	1.97278e-05	7220	1	0	7220	0.996429	3.43792e-05
16:28902318:G:GC	16	28913639	rs751365374	Brody myopathy|not provided|ATP2A1-related disorder	ATP2A1	Exonic	Frameshift	INDEL	c.2464dup	p.Arg822Profs*39	601003	AR	6.9e-05	0.000131985	7220	1	0	7220	0.996429	3.43792e-05
3:10338202:G:A	3	10379886	N/A	not provided|Epileptic encephalopathy	ATP2B2	Exonic	Stop Gain	SNP	c.3394C>T	p.Arg1132*	not found	AR	6.9e-05	N/A	7220	1	0	7220	0.996429	3.43792e-05
6:80168989:CAG:C	6	80878706	rs398124587	Maple syrup urine disease|Maple syrup urine disease type 1B|not provided|Maple syrup urine disease type 1A	BCKDHB	Exonic	Frameshift	INDEL	c.595_596del	p.Pro200*	620698	AR	6.9e-05	1.31408e-05	7220	1	0	7220	0.996429	3.43792e-05
15:42387802:CA:C	15	42680000	rs80338800	Autosomal recessive limb-girdle muscular dystrophy type 2A|Shoulder girdle muscle weakness;Calf muscle hypertrophy|not provided|Limb-girdle muscular dystrophy, recessive|Elbow flexion contracture;Lower-limb joint contracture;Cardiac arrhythmia;Muscular dystrophy;Muscle weakness|EMG: myopathic abnormalities;Shoulder girdle muscle weakness|Congenital muscular dystrophy|Muscular dystrophy|Limb-girdl…	CAPN3	Exonic	Frameshift	INDEL	c.550del	p.Thr184Argfs*36	253600	AR	6.9e-05	0.000197138	7220	1	0	7220	0.996429	3.43792e-05
15:42399617:G:A	15	42691815	rs376107921	Autosomal recessive limb-girdle muscular dystrophy type 2A|not provided|Autosomal recessive limb-girdle muscular dystrophy type 2A;Muscular dystrophy, limb-girdle, autosomal dominant 4|Abnormality of the musculature|Muscular dystrophy, limb-girdle, autosomal dominant 4	CAPN3	Exonic	Non Synonymous	SNP	c.1319G>A	p.Arg440Gln	253600	AR	6.9e-05	0.000164262	7220	1	0	7220	0.996429	3.43792e-05
12:88049400:CTTCT:C	12	88443177	rs763762899	not provided|Familial aplasia of the vermis;Nephronophthisis;Meckel-Gruber syndrome|Hypotonia;Global developmental delay;Micrognathia;Abnormal facial shape|Bardet-Biedl syndrome 14|Meckel syndrome, type 4|CEP290-related disorder	CEP290	Exonic	Frameshift	INDEL	c.7220_7223del	p.Lys2407Serfs*2	611134	AR	6.9e-05	4.60496e-05	7220	1	0	7220	0.996429	3.43792e-05
12:88120207:G:A	12	88513984	rs1170451277	not provided|CEP290-related disorder|Meckel-Gruber syndrome;Nephronophthisis;Familial aplasia of the vermis|Meckel syndrome, type 4;Joubert syndrome 5;Leber congenital amaurosis 10;Senior-Loken syndrome 6;Bardet-Biedl syndrome 14|Bardet-Biedl syndrome 14	CEP290	Exonic	Stop Gain	SNP	c.1429C>T	p.Arg477*	611134	AR	6.9e-05	1.31731e-05	7220	1	0	7220	0.996429	3.43792e-05
21:44333075:C:T	21	45752958	rs555164150	Axial spondylometaphyseal dysplasia|Retinal dystrophy|not provided	CFAP410	Exonic	Non Synonymous	SNP	c.331G>A	p.Val111Met	602271	AR	6.9e-05	1.96892e-05	7220	1	0	7220	0.996429	3.43792e-05
21:36461208:G:A	21	37833506	rs143797113	not specified|Autosomal recessive nonsyndromic hearing loss 29|not provided	CLDN14	Exonic	Non Synonymous	SNP	c.488C>T	p.Ala163Val	614035	AR	6.9e-05	0.000433202	7220	1	0	7220	0.996429	3.43792e-05
2:227054702:C:T	2	227919418	rs372606845	Alport syndrome|Autosomal recessive Alport syndrome|not provided|Inborn genetic diseases	COL4A4	Exonic	Non Synonymous	SNP	c.2752G>A	p.Gly918Arg	203780	AR	6.9e-05	2.62798e-05	7220	1	0	7220	0.996429	3.43792e-05
1:226965720:G:A	1	227153421	rs767584322	Autosomal recessive ataxia due to ubiquinone deficiency	COQ8A	Exonic	Non Synonymous	SNP	c.638G>A	p.Arg213Gln	612016	AR	6.9e-05	2.6276e-05	7220	1	0	7220	0.996429	3.43792e-05
1:226984168:CCA:C	1	227171869	rs797045217	Autosomal recessive ataxia due to ubiquinone deficiency	COQ8A	Exonic	Frameshift	INDEL	c.1334_1335del	p.Thr445Argfs*52	266150	AR	6.9e-05	1.31409e-05	7220	1	0	7220	0.996429	3.43792e-05
1:53202427:C:T	1	53668099	rs74315294	Carnitine palmitoyl transferase II deficiency, myopathic form|Carnitine palmitoyl transferase II deficiency, neonatal form|not provided|Carnitine palmitoyltransferase II deficiency|Carnitine palmitoyl transferase II deficiency, severe infantile form;Encephalopathy, acute, infection-induced, susceptibility to, 4;Carnitine palmitoyl transferase II deficiency, neonatal form;Carnitine palmitoyl trans…	CPT2	Exonic	Non Synonymous	SNP	c.338C>T	p.Ser113Leu	600649	AR	6.9e-05	0.00131999	7220	1	0	7220	0.996429	3.43792e-05
17:3656727:G:A	17	3560021	rs113994208	Nephropathic cystinosis|Cystinosis|Ocular cystinosis;Inborn genetic diseases;Juvenile nephropathic cystinosis|not provided	CTNS	Exonic	Non Synonymous	SNP	c.613G>A	p.Asp205Asn	219800	AR	6.9e-05	1.31775e-05	7220	1	0	7220	0.996429	3.43792e-05
1:150796884:C:T	1	150769360	rs1571122183	8 conditions|15 conditions|Pyknodysostosis|not provided	CTSK	Exonic	Stop Gain	SNP	c.905G>A	p.Trp302*	265800	AR	6.9e-05	6.57082e-06	7220	1	0	7220	0.996429	3.43792e-05
6:32040110:G:T	6	32007887	rs6471	Adenoma, cortisol-producing|Carcinoma, adrenocortical, androgen-secreting|Inborn genetic diseases|not provided|Classic congenital adrenal hyperplasia due to 21-hydroxylase deficiency|CYP21A2-related disorder|Congenital adrenal hyperplasia	CYP21A2	Exonic	Non Synonymous	SNP	c.844G>T	p.Val282Leu	201910	AR	6.9e-05	0.0108544	7220	1	0	7220	0.996429	3.43792e-05
4:3493106:A:AGCCT	4	3494833	rs606231128	Congenital myasthenic syndrome 10|not provided|Congenital myasthenic syndrome|Fetal akinesia deformation sequence 1;Congenital myasthenic syndrome 10|Inborn genetic diseases|Fetal akinesia deformation sequence 3;Congenital myasthenic syndrome 10|Abnormality of the musculature|See cases|Fetal akinesia deformation sequence 3|DOK7-related disorder	DOK7	Exonic	Frameshift	INDEL	c.1124_1127dup	p.Ala378Serfs*30	254300	AR	6.9e-05	0.00084699	7220	1	0	7220	0.996429	3.43792e-05
18:36156575:G:A	18	33736538	rs371310428	Intellectual disability, autosomal recessive 58|Intellectual disability, profound|not provided	ELP2	Exonic	Non Synonymous	SNP	c.1385G>A	p.Arg462Gln	617270	AR	6.9e-05	2.62822e-05	7220	1	0	7220	0.996429	3.43792e-05
13:113118634:G:A	13	113772948	rs1250853566	Factor VII deficiency|Congenital factor VII deficiency	F7	Exonic	Non Synonymous	SNP	c.961G>A	p.Gly321Ser	227500	AR	6.9e-05	6.57056e-06	7220	1	0	7220	0.996429	3.43792e-05
3:10073363:G:A	3	10115047	rs201811817	Fanconi anemia|Fanconi anemia complementation group D2|not provided	FANCD2	Splice Donor	Other	SNP	c.2715+1G>A	N/A	227646	AR	6.9e-05	0.000177354	7220	1	0	7220	0.996429	3.43792e-05
9:35079243:T:A	9	35079240	rs759590778	Fanconi anemia|Fanconi anemia complementation group G	FANCG	Splice Acceptor	Other	SNP	c.85-2A>T	N/A	614082	AR	6.9e-05	1.31411e-05	7220	1	0	7220	0.996429	3.43792e-05
2:85552549:G:A	2	85779672	rs748892794	not provided|GGCX-related disorder	GGCX	Exonic	Stop Gain	SNP	c.1306C>T	p.Arg436*	277450	AR	6.9e-05	6.57678e-06	7220	1	0	7220	0.996429	3.43792e-05
2:26254462:C:T	2	26477330	rs752264795	Mitochondrial trifunctional protein deficiency|Mitochondrial trifunctional protein deficiency 1	HADHB	Exonic	Stop Gain	SNP	c.97C>T	p.Arg33*	620300	AR	6.9e-05	1.97174e-05	7220	1	0	7220	0.996429	3.43792e-05
2:26278754:C:T	2	26501622	rs552292698	not provided|Mitochondrial trifunctional protein deficiency	HADHB	Exonic	Stop Gain	SNP	c.583C>T	p.Arg195*	620300	AR	6.9e-05	6.56901e-06	7220	1	0	7220	0.996429	3.43792e-05
16:1580770:G:A	16	1630771	rs1257804746	Saldino-Mainzer syndrome|not provided	IFT140	Exonic	Stop Gain	SNP	c.1513C>T	p.Arg505*	266920	AR	6.9e-05	3.28519e-05	7220	1	0	7220	0.996429	3.43792e-05
6:129312900:TG:T	6	129634045	rs886041297	not provided|LAMA2-related muscular dystrophy|Muscular dystrophy, limb-girdle, autosomal recessive 23;Merosin deficient congenital muscular dystrophy|Merosin deficient congenital muscular dystrophy	LAMA2	Exonic	Frameshift	INDEL	c.3215del	p.Cys1072Serfs*3	607855	AR	6.9e-05	1.97065e-05	7220	1	0	7220	0.996429	3.43792e-05
17:76733582:CTT:C	17	74729664	rs760933323	not provided	METTL23	Exonic	Frameshift	INDEL	c.470_471del	p.Leu157Argfs*4	615942	AR	6.9e-05	2.62933e-05	7220	1	0	7220	0.996429	3.43792e-05
1:45331699:AG:A	1	45797371	rs587778536	not specified|Carcinoma of colon|Hereditary cancer-predisposing syndrome|Familial adenomatous polyposis 2|not provided|Familial colorectal cancer|MUTYH-related disorder	MUTYH	Exonic	Frameshift	INDEL	c.1063del	p.Ala357Profs*23	608456	AR	6.9e-05	4.59806e-05	7220	1	0	7220	0.996429	3.43792e-05
12:102852923:A:G	12	103246701	rs76212747	Hyperphenylalaninemia|not provided|Phenylketonuria|Inborn genetic diseases	PAH	Exonic	Non Synonymous	SNP	c.734T>C	p.Val245Ala	261600	AR	6.9e-05	0.000466185	7220	1	0	7220	0.996429	3.43792e-05
22:18079935:C:T	22	18562701	rs62641228	Peroxisome biogenesis disorder 7B|not provided|Peroxisome biogenesis disorder|Peroxisome biogenesis disorder 7A (Zellweger);Peroxisome biogenesis disorder 7B|PEX26-related disorder|Peroxisome biogenesis disorder 7A (Zellweger)	PEX26	Exonic	Non Synonymous	SNP	c.292C>T	p.Arg98Trp	614873	AR	6.9e-05	7.23113e-05	7220	1	0	7220	0.996429	3.43792e-05
12:106432421:T:A	12	106826199	rs138249161	Hypomyelinating leukodystrophy 8 with or without oligodontia and-or hypogonadotropic hypogonadism|not provided|Hypogonadotropic hypogonadism 7 with or without anosmia;Leukoencephalopathy-ataxia-hypodontia-hypomyelination syndrome;Hypomyelinating leukodystrophy 8 with or without oligodontia and-or hypogonadotropic hypogonadism|POLR3-related leukodystrophy|Hypogonadotropic hypogonadism|See cases|no…	POLR3B	Exonic	Non Synonymous	SNP	c.1568T>A	p.Val523Glu	614381	AR	6.9e-05	0.000288972	7220	1	0	7220	0.996429	3.43792e-05
5:132595759:T:TA	5	131931451	rs397507178	Hereditary cancer-predisposing syndrome|Nijmegen breakage syndrome-like disorder|not provided|Breast and/or ovarian cancer	RAD50	Exonic	Frameshift	INDEL	c.2165del	p.Lys722Argfs*14	613078	AR	6.9e-05	2.66113e-05	7219	1	0	7219	0.996291	3.43744e-05
5:132595759:TA:T	5	131931451	rs397507178	Hereditary cancer-predisposing syndrome|Nijmegen breakage syndrome-like disorder|not provided|Breast and/or ovarian cancer	RAD50	Exonic	Frameshift	INDEL	c.2165dup	p.Glu723Glyfs*5	613078	AR	6.9e-05	0.000139696	7219	1	0	7219	0.996291	3.43744e-05
11:47448079:G:T	11	47469631	rs104894299	Congenital myasthenic syndrome 4C|Congenital myasthenic syndrome 11|not provided|Fetal akinesia deformation sequence 1|Congenital myasthenic syndrome|Myopathy|Fetal akinesia deformation sequence 1;Congenital myasthenic syndrome 11|Inborn genetic diseases|Fetal akinesia deformation sequence 2	RAPSN	Exonic	Non Synonymous	SNP	c.264C>A	p.Asn88Lys	616326	AR	6.9e-05	0.00147805	7220	1	0	7220	0.996429	3.43792e-05
3:196483787:GTTTC:G	3	196210658	rs755314562	RIDDLE syndrome|not provided	RNF168	Exonic	Frameshift	INDEL	c.659_662del	p.Arg220Thrfs*9	611943	AR	6.9e-05	3.93985e-05	7220	1	0	7220	0.996429	3.43792e-05
20:63695327:G:A	20	62326680	rs1205986855	Dyskeratosis congenita, autosomal recessive 5;Pulmonary fibrosis and/or bone marrow failure, Telomere-related, 3|Dyskeratosis congenita, autosomal recessive 5	RTEL1	Splice Acceptor	Other	SNP	c.3500-1G>A	N/A	615190	AR	6.9e-05	0	7220	1	0	7220	0.996429	3.43792e-05
13:23324452:G:A	13	23898591	rs104894423	Autosomal recessive limb-girdle muscular dystrophy type 2C|not provided	SGCG	Exonic	Non Synonymous	SNP	c.787G>A	p.Glu263Lys	253700	AR	6.9e-05	0.000157745	7220	1	0	7220	0.996429	3.43792e-05
15:65652641:G:C	15	65944979	rs766014688	Congenital stationary night blindness 1D|not provided	SLC24A1	Splice Acceptor	Other	SNP	c.2884-1G>C	N/A	613830	AR	6.9e-05	0	7220	1	0	7220	0.996429	3.43792e-05
4:185145173:AC:A	4	186066327	rs863224209	not provided|Mitochondrial DNA depletion syndrome 12B (cardiomyopathic type), autosomal recessive	SLC25A4	Exonic	Frameshift	INDEL	c.523del	p.Gln175Argfs*38	615418	AR	6.9e-05	1.9721e-05	7220	1	0	7220	0.996429	3.43792e-05
22:32104793:G:A	22	32500780	rs201799893	glucose–galactose malabsorption	SLC5A1	Exonic	Non Synonymous	SNP	c.1673G>A	p.Arg558His	606824	AR	6.9e-05	1.31534e-05	7220	1	0	7220	0.996429	3.43792e-05
16:89544731:C:T	16	89611139	rs748555510	Hereditary spastic paraplegia 7	SPG7	Exonic	Stop Gain	SNP	c.1408C>T	p.Arg470*	607259	AR	6.9e-05	0	7220	1	0	7220	0.996429	3.43792e-05
1:158643524:G:A	1	158613314	rs200830867	Hereditary spherocytosis|not provided|Hereditary spherocytosis type 3|Elliptocytosis 2|Elliptocytosis 2;Pyropoikilocytosis, hereditary;Hereditary spherocytosis type 3|Pyropoikilocytosis, hereditary|SPTA1-related disorder	SPTA1	Intronic	Other	SNP	c.4339-99C>T	N/A	270970	AR	6.9e-05	0.00453912	7209	1	0	7209.01	0.994911	3.43268e-05
19:36006809:G:A	19	36497711	rs750797779	Rare genetic deafness|not provided	SYNE4	Exonic	Stop Gain	SNP	c.559C>T	p.Arg187*	615540	AR	6.9e-05	3.94778e-05	7220	1	0	7220	0.996429	3.43792e-05
Abbreviations:														TOTALS	1398596	23124	383	1.39926e+06	22352.3	492.391
	MIM Disorder = Mendelian Inheritance in Man Disorder
	AF = allele frequency
	gnomad = Genome Aggregation Database
Inheritance patterns:
	AR=autosomal recessive

## Sheet: Table S6_ACMG variants_Amish
Table S6: Pathogenic variants in 81 clinically actionable genes from ACMG 3.2 in 7,221 Amish
SNPname (HG38)	Chr37	Pos37	dbSnp	Phenotype	Gene	Region	Effect	Variation Type	Nucleotide	AA Change	Inheritance pattern	AF Amish	AF gnomAD (in high quality genomes)	AF Amish/gnomad	nHomRef	nHetero	nHomAlt	ClinVar Classification	ACMG/Genoox classification
5:112842501:G:T	5	112178198	rs544549596	Familial adenomatous polyposis	APC	Exonic	Stop Gain	SNP	c.6907G>T	p.Gly2303*	AD	0.001662	N/A	∞	7197	24	0	Pathogenic	Pathogenic
5:112838104:C:G	5	112173801	rs79512956	Familial adenomatous polyposis	APC	Exonic	Stop Gain	SNP	c.2510C>G	p.Ser837*	AD	0.002008	N/A	∞	7192	29	0	Pathogenic	Pathogenic
2:21007667:CT:C	2	21230539	rs121918387	Familial hypercholesterolemia	APOB	Exonic	Frameshift	INDEL	c.9200del	p.Lys3067Argfs*2	AD	0.000485	1.24806e-06		7214	7	0	Pathogenic	Pathogenic
2:21009331:G:A	2	21232203	rs146538280	Familial hypercholesterolemia	APOB	Exonic	Stop Gain	SNP	c.7537C>T	p.Arg2513*	AD	6.9e-05	3.72525e-06		7220	1	0	Pathogenic	Pathogenic
2:21006288:C:T	2	21229160	rs5742904	Familial hypercholesterolemia	APOB	Exonic	Non Synonymous	SNP	c.10580G>A	p.Arg3527Gln	AD	0.066957	0.000421223		6278	919	24	Pathogenic, Likely Pathogenic	Pathogenic
13:32326100:G:A	13	32900237	rs1060502485	Hereditary breast and/or ovarian cancer	BRCA2	Splice Acceptor	Other	SNP	c.426-1G>A	N/A	AD	6.9e-05	N/A	∞	7220	1	0	Likely Pathogenic	Pathogenic
2:188996123:A:C	2	189860849	NA	Ehlers-Danlos syndrome, vascular type	COL3A1	Splice Acceptor	Other	SNP	c.1609-2A>C	N/A	AD	0.000762	0	∞	7210	11	0	Pathogenic	Pathogenic
9:127854292:TG:T	9	130616571	NA	Hereditary hemorrhagic telangiectasia	ENG	Exonic	Frameshift	INDEL	c.63del	p.Thr22Glnfs*21	AD	6.9e-05	N/A	∞	7220	1	0	Pathogenic	Pathogenic
6:26090951:C:G	6	26091179	rs1799945	Hereditary hemochromatosis	HFE	Exonic	Non Synonymous	SNP	c.187C>G	p.His63Asp	AR	0.059756	0.131894		6391	797	33	Benign, Likely Pathogenic, Uncertain Significance, Pathogenic	Pathogenic
11:2571391:C:T	11	2592621	rs199472706	Long QT Syndrome	KCNQ1	Exonic	Non Synonymous	SNP	c.671C>T	p.Thr224Met	AD	0.012465	1.37541e-05		7040	180	0	Likely Pathogenic, Pathogenic	Pathogenic
1:156134457:C:T	1	156104248	rs59026483	Dilated cardiomyopathy	LMNA	Exonic	Non Synonymous	SNP	c.568C>T	p.Arg190Trp	AD	0.000554	6.39982e-07		7213	8	0	Pathogenic	Pathogenic
3:37025636:G:A	3	37067127	rs267607819	Lynch syndrome (hereditary nonpolyposis colorectal cancer)	MLH1	Splice Acceptor	Other	SNP	c.1039-1G>A	N/A	AD	6.9e-05	3e-05		7220	1	0	Likely Pathogenic, Pathogenic	Pathogenic
2:47414419:GT:G	2	47641558	rs587779194	Lynch syndrome (hereditary nonpolyposis colorectal cancer)	MSH2	Splice Donor	Other	INDEL	c.942+2del	N/A	AD	0.000572	0.000229828		6982	8	0	Likely Pathogenic	Pathogenic
1:45331699:AG:A	1	45797371	rs587778536	MUTYH-associated polyposis	MUTYH	Exonic	Frameshift	INDEL	c.1063del	p.Ala357Profs*23	AR	6.9e-05	8.11941e-05		7220	1	0	Pathogenic, Likely Pathogenic	Pathogenic
1:45332163:T:G	1	45797835	rs587780751	MUTYH-associated polyposis	MUTYH	Splice Region	Other	SNP	c.849+3A>C	N/A	AR	0.001454	8.98284e-05		7200	21	0	Pathogenic, Uncertain Significance, Likely Pathogenic	Pathogenic
11:47333192:A:C	11	47354743	rs387906397	Hypertrophic cardiomyopathy	MYBPC3	Splice Donor	Other	SNP	c.3330+2T>G	N/A	AD	0.000138	4.4009e-06		7219	2	0	Pathogenic, Likely Pathogenic	Pathogenic
X:38369878:G:A	X	38229131	rs68058881	Ornithine transcarbamylase deficiency	OTC	Splice Donor	Other	SNP	c.298+1G>A	N/A	XL	6.9e-05	N/A	∞	7220	1	0	Pathogenic	Pathogenic
13:48303969:AC:A	13	48878105	rs1469887040	Retinoblastoma	RB1	Exonic	Frameshift	INDEL	c.62del	p.Pro21Argfs*44	AD	6.9e-05	3.32825e-06		7220	1	0	Pathogenic	Pathogenic
10:43118458:G:T	10	43613906	rs75030001	Familial medullary thyroid cancer/multiple endocrine neoplasia 2	RET	Exonic	Non Synonymous	SNP	c.2370G>T	p.Leu790Phe	AD	6.9e-05	1.30114e-05		7220	1	0	Pathogenic	Pathogenic
1:68444785:A:G	1	68910468	NA	RPE65-related retinopathy	RPE65	Exonic	Non Synonymous	SNP	c.344T>C	p.Ile115Thr	AR	0.000138	1.85867e-06		7219	2	0	Pathogenic, Likely Pathogenic	Pathogenic
19:38496407:A:G	19	38987047	rs1346257891	Malignant hyperthermia	RYR1	Splice Acceptor	Other	SNP	c.6664-2A>G	N/A	AD	0.000138	4.33693e-06		7219	2	0	Likely Pathogenic, Uncertain Significance, Pathogenic	Pathogenic
18:51078294:C:T	18	48604664	rs397518413	Juvenile polyposis syndrome/hereditary hemorrhagic telangiectasia syndrome	SMAD4	Exonic	Non Synonymous	SNP	c.1486C>T	p.Arg496Cys	AD	6.9e-05	4.33814e-06		7220	1	0	Pathogenic, Likely Pathogenic, Uncertain Significance	Pathogenic
17:7674220:C:T	17	7577538	rs11540652	Li-Fraumeni syndrome	TP53	Exonic	Non Synonymous	SNP	c.743G>A	p.Arg248Gln	AD	6.9e-05	7.48188e-06		7220	1	0	Pathogenic, Likely Pathogenic	Pathogenic
17:7673803:G:A	17	7577121	rs121913343	Li-Fraumeni syndrome	TP53	Exonic	Non Synonymous	SNP	c.817C>T	p.Arg273Cys	AD	6.9e-05	3.72129e-06		7220	1	0	Likely Pathogenic, Pathogenic	Pathogenic
2:178698916:T:A	2	179563643	rs886043892	Dilated cardiomyopathy	TTN	Splice Acceptor	Other	SNP	c.30683-2A>T	N/A	AD	0.000285	0.000285006		7012	4	0	Uncertain Significance, Likely Pathogenic	Pathogenic
2:178592211:C:T	2	179456938	rs974671846	Dilated cardiomyopathy	TTN	Exonic	Stop Gain	SNP	c.59693G>A	p.Trp19898Ter	AD	0.000208	6.30228e-07		7218	3	0	Likely Pathogenic	Pathogenic

## Sheet: Table S7_ACMG variants_UKB
Table S7: Pathogenic variants in 81 clinically actionable genes from ACMG 3.2 in 7,221 UKB Europeans
SNPname (HG38)	Chr	Pos37	dbSnp	Phenotype	Gene	Region	Effect	Variation Type	Nucleotide	AA Change	Inheritance pattern	AF UKB	nHomRef	nHetero	nHomAlt	ClinVar Classification	ACMG/Genoox classification
2:21006288:C:T	2	21229160	rs5742904		APOB	Exonic	Non Synonymous	SNP	c.10580G>A	p.Arg3527Gln	AD	0.000346	7216	5	0	Pathogenic, Likely Pathogenic	Pathogenic
2:21006019:CA:C	2	21228891	rs982371659	Familial hypercholesterolemia	APOB	Exonic	Frameshift	INDEL	c.10848del	p.Gly3617Alafs*6	AD	0.000208	7218	3	0	Pathogenic, Uncertain Significance	Pathogenic
2:21032391:G:A	2	21255263	rs142066904	Familial hypercholesterolemia	APOB	Exonic	Stop Gain	SNP	c.1315C>T	p.Arg439*	AD	0.000138	7219	2	0	Pathogenic	Pathogenic
2:21009310:G:A	2	21232182	rs746483297	Familial hypercholesterolemia	APOB	Exonic	Stop Gain	SNP	c.7558C>T	p.Arg2520*	AD	6.9e-05	7220	1	0	Pathogenic	Pathogenic
2:21010615:G:A	2	21233487	rs121918386	Familial hypercholesterolemia	APOB	Exonic	Stop Gain	SNP	c.6253C>T	p.Arg2085*	AD	6.9e-05	7220	1	0	Likely Pathogenic, Pathogenic	Pathogenic
2:21011300:AAC:A	2	21234172	rs121918384	Familial hypercholesterolemia	APOB	Exonic	Frameshift	INDEL	c.5566_5567del	p.Val1856Cysfs*2	AD	6.9e-05	7220	1	0	Pathogenic	Pathogenic
13:51950132:C:T	13	52524268	rs191312027	Wilson disease	ATP7B	Exonic	Non Synonymous	SNP	c.2605G>A	p.Gly869Arg	AR	0.001523	7199	22	0	Pathogenic, Likely Pathogenic, Uncertain Significance	Pathogenic
13:51975098:T:C	13	52549234	rs201738967	Wilson disease	ATP7B	Exonic	Non Synonymous	SNP	c.122A>G	p.Asn41Ser	AR	0.000692	7211	10	0	Likely Pathogenic, Pathogenic, Uncertain Significance	Pathogenic
13:51944145:G:T	13	52518281	rs76151636	Wilson disease	ATP7B	Exonic	Non Synonymous	SNP	c.3207C>A	p.His1069Gln	AR	0.000554	7213	8	0	Pathogenic	Pathogenic
13:51946414:G:A	13	52520550	rs72552255	Wilson disease	ATP7B	Exonic	Non Synonymous	SNP	c.2930C>T	p.Thr977Met	AR	0.000277	7217	4	0	Pathogenic	Pathogenic
13:51958361:T:C	13	52532497	rs193922103	Wilson disease	ATP7B	Exonic	Non Synonymous	SNP	c.2305A>G	p.Met769Val	AR	0.000277	7217	4	0	Pathogenic	Pathogenic
13:51937342:G:A	13	52511478	rs193922109	Wilson disease	ATP7B	Exonic	Stop Gain	SNP	c.3955C>T	p.Arg1319*	AR	0.000208	7218	3	0	Pathogenic	Pathogenic
13:51937570:T:C	13	52511706	rs121907990	Wilson disease	ATP7B	Exonic	Non Synonymous	SNP	c.3809A>G	p.Asn1270Ser	AR	0.000138	7219	2	0	Pathogenic, Uncertain Significance	Pathogenic
13:51941132:T:C	13	52515268	rs749085322	Wilson disease	ATP7B	Exonic	Non Synonymous	SNP	c.3505A>G	p.Met1169Val	AR	0.000138	7219	2	0	Uncertain Significance, Likely Pathogenic	Likely Pathogenic
13:51946336:G:A	13	52520472	rs775055397	Wilson disease	ATP7B	Exonic	Non Synonymous	SNP	c.3008C>T	p.Ala1003Val	AR	0.000138	7219	2	0	Likely Pathogenic, Pathogenic	Pathogenic
13:51960253:CAGCATAT:C	13	52534389	rs779904655	Wilson disease	ATP7B	Exonic	Frameshift	INDEL	c.2009_2015del	p.Tyr670*	AR	0.000138	7219	2	0	Pathogenic	Pathogenic
13:51937583:C:T	13	52511719	rs121907992	Wilson disease	ATP7B	Exonic	Non Synonymous	SNP	c.3796G>A	p.Gly1266Arg	AR	6.9e-05	7220	1	0	Likely Pathogenic, Pathogenic	Pathogenic
13:51949772:G:A	13	52523908	rs121907993	Wilson disease	ATP7B	Exonic	Non Synonymous	SNP	c.2755C>T	p.Arg919Trp	AR	6.9e-05	7220	1	0	Pathogenic, Likely Pathogenic	Pathogenic
13:51950116:G:A	13	52524252	rs121907994	Wilson disease	ATP7B	Exonic	Non Synonymous	SNP	c.2621C>T	p.Ala874Val	AR	6.9e-05	7220	1	0	Uncertain Significance, Pathogenic, Likely Pathogenic	Pathogenic
13:51958334:G:C	13	52532470	rs137853284	Wilson disease	ATP7B	Exonic	Non Synonymous	SNP	c.2332C>G	p.Arg778Gly	AR	6.9e-05	7220	1	0	Pathogenic, Likely Pathogenic	Pathogenic
13:51961906:C:G	13	52536042	rs587783299	Wilson disease	ATP7B	Exonic	Non Synonymous	SNP	c.1877G>C	p.Gly626Ala	AR	6.9e-05	7220	1	0	Likely Pathogenic, Pathogenic	Pathogenic
13:51964994:CTA:C	13	52539130	rs753962912	Wilson disease	ATP7B	Exonic	Frameshift	INDEL	c.1745_1746del	p.Ile582Argfs*25	AR	6.9e-05	7220	1	0	Pathogenic, Likely Pathogenic	Pathogenic
13:51970657:CCACT:C	13	52544793	rs1060499593	Wilson disease	ATP7B	Exonic	Frameshift	INDEL	c.1374_1377del	p.Val459Leufs*38	AR	6.9e-05	7220	1	0	Pathogenic, Likely Pathogenic	Pathogenic
13:51973930:C:A	13	52548066	rs370579582	Wilson disease	ATP7B	Splice Region	Other	SNP	c.1285+5G>T	N/A	AR	6.9e-05	7220	1	0	Likely Pathogenic, Pathogenic	Pathogenic
13:51974068:CAGTTGGG:C	13	52548204	rs1176709391	Wilson disease	ATP7B	Exonic	Frameshift	INDEL	c.1145_1151del	p.Ser382Trpfs*24	AR	6.9e-05	7215	1	0	Pathogenic, Likely Pathogenic	Pathogenic
13:51974073:G:A	13	52548209	N/A	Wilson disease	ATP7B	Exonic	Stop Gain	SNP	c.1147C>T	p.Gln383*	AR	6.9e-05	7215	1	0	Pathogenic, Likely Pathogenic	Pathogenic
13:51974717:A:G	13	52548853	rs756237962	Wilson disease	ATP7B	Exonic	Non Synonymous	SNP	c.503T>C	p.Leu168Pro	AR	6.9e-05	7220	1	0	Uncertain Significance, Likely Pathogenic	Pathogenic
13:51974889:G:A	13	52549025	rs774221179	Wilson disease	ATP7B	Exonic	Stop Gain	SNP	c.331C>T	p.Gln111*	AR	6.9e-05	7220	1	0	Likely Pathogenic, Pathogenic	Pathogenic
17:43063885:A:C	17	41215902	rs80357243	Hereditary breast and/or ovarian cancer	BRCA1	Exonic	Non Synonymous	SNP	c.5141T>G	p.Val1714Gly	AD	6.9e-05	7220	1	0	Pathogenic, Likely Pathogenic, Uncertain Significance	Pathogenic
17:43063903:G:T	17	41215920	rs28897696	Hereditary breast and/or ovarian cancer	BRCA1	Exonic	Non Synonymous	SNP	c.5123C>A	p.Ala1708Glu	AD	6.9e-05	7220	1	0	Pathogenic	Pathogenic
17:43093653:T:TACTA	17	41245670	rs80357516	Hereditary breast and/or ovarian cancer	BRCA1	Exonic	Frameshift	INDEL	c.1874_1877dup	p.Val627Serfs*4	AD	6.9e-05	7220	1	0	Pathogenic	Pathogenic
17:43104867:C:A	17	41256884	rs587782173	Hereditary breast and/or ovarian cancer	BRCA1	Splice Donor	Other	SNP	c.301+1G>T	N/A	AD	6.9e-05	7219	1	0	Likely Pathogenic, Uncertain Significance	Pathogenic
17:43104867:C:G	17	41256884	rs587782173	Hereditary breast and/or ovarian cancer	BRCA1	Splice Donor	Other	SNP	c.301+1G>C	N/A	AD	6.9e-05	7219	1	0	Likely Pathogenic, Uncertain Significance, Likely Benign, Pathogenic	Pathogenic
17:43124044:A:G	17	41276061	rs80356929	Hereditary breast and/or ovarian cancer	BRCA1	Exonic	Non Synonymous	SNP	c.53T>C	p.Met18Thr	AD	6.9e-05	7220	1	0	Pathogenic, Likely Pathogenic, Uncertain Significance	Pathogenic
13:32379885:C:CA	13	32954022	rs397507419	Hereditary breast and/or ovarian cancer	BRCA2	Exonic	Frameshift	INDEL	c.9097dup	p.Thr3033Asnfs*11	AD	0.000692	7211	10	0	Pathogenic	Pathogenic
13:32394734:T:G	13	32968871	rs28897758	Hereditary breast and/or ovarian cancer	BRCA2	Exonic	Non Synonymous	SNP	c.9302T>G	p.Leu3101Arg	AD	0.000208	7218	3	0	Pathogenic, Likely Pathogenic, Uncertain Significance	Pathogenic
13:32337760:C:A	13	32911897	rs876659258	Hereditary breast and/or ovarian cancer	BRCA2	Exonic	Stop Gain	SNP	c.3405C>A	p.Tyr1135*	AD	0.000138	7219	2	0	Pathogenic, Likely Pathogenic	Pathogenic
13:32338827:TGAAA:T	13	32912964	rs80359454	Hereditary breast and/or ovarian cancer	BRCA2	Exonic	Frameshift	INDEL	c.4478_4481del	p.Glu1493Valfs*10	AD	0.000138	7219	2	0	Pathogenic, Likely Pathogenic	Pathogenic
13:32339421:C:CA	13	32913558	rs80359479	Hereditary breast and/or ovarian cancer	BRCA2	Exonic	Frameshift	INDEL	c.5073dup	p.Trp1692Metfs*3	AD	0.000138	7219	2	0	Pathogenic	Pathogenic
13:32339699:CAA:C	13	32913836	rs80359507	Hereditary breast and/or ovarian cancer	BRCA2	Exonic	Frameshift	INDEL	c.5350_5351del	p.Asn1784Hisfs*2	AD	0.000138	7219	2	0	Pathogenic, Uncertain Significance	Pathogenic
13:32379749:G:A	13	32953886	rs1555288435	Hereditary breast and/or ovarian cancer	BRCA2	Splice Acceptor	Other	SNP	c.8954-1G>A	N/A	AD	0.000138	7219	2	0	Likely Pathogenic, Pathogenic, Uncertain Significance	Pathogenic
13:32331009:CAA:C	13	32905146	rs75096777	Hereditary breast and/or ovarian cancer	BRCA2	Exonic	Frameshift	INDEL	c.774_775del	p.Glu260Serfs*15	AD	6.9e-05	7220	1	0	Pathogenic, Uncertain Significance	Pathogenic
13:32332836:CA:C	13	32906973	rs80359282	Hereditary breast and/or ovarian cancer	BRCA2	Exonic	Frameshift	INDEL	c.1362del	p.Lys454Asnfs*6	AD	6.9e-05	7220	1	0	Pathogenic, Likely Pathogenic	Pathogenic
13:32336283:TG:T	13	32910420	rs80359316	Hereditary breast and/or ovarian cancer	BRCA2	Exonic	Frameshift	INDEL	c.1929del	p.Arg645Glufs*15	AD	6.9e-05	7220	1	0	Pathogenic	Pathogenic
13:32336762:T:TA	13	32910899	N/A	Hereditary breast and/or ovarian cancer	BRCA2	Exonic	Frameshift	INDEL	c.2408dup	p.Tyr803*	AD	6.9e-05	7220	1	0	Pathogenic	Pathogenic
13:32336961:C:G	13	32911098	rs80358523	Hereditary breast and/or ovarian cancer	BRCA2	Exonic	Stop Gain	SNP	c.2606C>G	p.Ser869*	AD	6.9e-05	7219	1	0	Likely Pathogenic, Pathogenic	Pathogenic
13:32337513:T:G	13	32911650	rs41293477	Hereditary breast and/or ovarian cancer	BRCA2	Exonic	Stop Gain	SNP	c.3158T>G	p.Leu1053*	AD	6.9e-05	7220	1	0	Pathogenic	Pathogenic
13:32337952:CTG:C	13	32912089	rs80359391	Hereditary breast and/or ovarian cancer	BRCA2	Exonic	Frameshift	INDEL	c.3599_3600del	p.Cys1200*	AD	6.9e-05	7220	1	0	Pathogenic	Pathogenic
13:32338200:CTG:C	13	32912337	rs80359405	Hereditary breast and/or ovarian cancer	BRCA2	Exonic	Frameshift	INDEL	c.3847_3848del	p.Val1283Lysfs*2	AD	6.9e-05	7218	1	0	Pathogenic	Pathogenic
13:32338630:T:TA	13	32912767	rs80359438	Hereditary breast and/or ovarian cancer	BRCA2	Exonic	Frameshift	INDEL	c.4276dup	p.Thr1426Asnfs*12	AD	6.9e-05	7220	1	0	Pathogenic	Pathogenic
13:32339482:TTATG:T	13	32913619	rs80359484	Hereditary breast and/or ovarian cancer	BRCA2	Exonic	Frameshift	INDEL	c.5130_5133del	p.Tyr1710*	AD	6.9e-05	7220	1	0	Pathogenic	Pathogenic
13:32339657:CTT:C	13	32913794	rs80359505	Hereditary breast and/or ovarian cancer	BRCA2	Exonic	Frameshift	INDEL	c.5303_5304del	p.Leu1768Argfs*5	AD	6.9e-05	7220	1	0	Pathogenic	Pathogenic
13:32340037:C:G	13	32914174	rs41293497	Hereditary breast and/or ovarian cancer	BRCA2	Exonic	Stop Gain	SNP	c.5682C>G	p.Tyr1894*	AD	6.9e-05	7220	1	0	Pathogenic	Pathogenic
13:32340629:CTT:C	13	32914766	rs11571658	Hereditary breast and/or ovarian cancer	BRCA2	Exonic	Frameshift	INDEL	c.6275_6276del	p.Leu2092Profs*7	AD	6.9e-05	7220	1	0	Pathogenic, Likely Pathogenic, Uncertain Significance	Pathogenic
13:32346830:CAATA:C	13	32920967	rs80359629	Hereditary breast and/or ovarian cancer	BRCA2	Exonic	Frameshift	INDEL	c.6944_6947del	p.Ile2315Lysfs*12	AD	6.9e-05	7220	1	0	Pathogenic, Likely Pathogenic	Pathogenic
13:32346866:CT:C	13	32921003	rs879255306	Hereditary breast and/or ovarian cancer	BRCA2	Exonic	Frameshift	INDEL	c.6980del	p.Leu2327*	AD	6.9e-05	7220	1	0	Pathogenic, Likely Pathogenic	Pathogenic
13:32356472:C:T	13	32930609	rs80358972	Hereditary breast and/or ovarian cancer	BRCA2	Exonic	Stop Gain	SNP	c.7480C>T	p.Arg2494*	AD	6.9e-05	7220	1	0	Pathogenic	Pathogenic
13:32371042:AC:A	13	32945179	rs80359718	Hereditary breast and/or ovarian cancer	BRCA2	Exonic	Frameshift	INDEL	c.8575del	p.Gln2859Lysfs*4	AD	6.9e-05	7220	1	0	Pathogenic	Pathogenic
13:32394830:CA:C	13	32968967	N/A	Hereditary breast and/or ovarian cancer	BRCA2	Exonic	Frameshift	INDEL	c.9399del	p.Gly3134Alafs*29	AD	6.9e-05	7220	1	0	Likely Pathogenic	Pathogenic
13:32398209:TTGTA:T	13	32972346	rs80359775	Hereditary breast and/or ovarian cancer	BRCA2	Exonic	Frameshift	INDEL	c.9699_9702del	p.Cys3233Trpfs*15	AD	6.9e-05	7220	1	0	Uncertain Significance, Pathogenic, Likely Pathogenic	Pathogenic
3:15645224:A:C	3	15686731	rs80338685	Biotinidase deficiency	BTD	Exonic	Non Synonymous	SNP	c.1308A>C	p.Gln436His	AR	0.001316	7202	19	0	Pathogenic, Likely Pathogenic, Likely Benign	Pathogenic
3:15644367:G:A	3	15685874	rs13073139	Biotinidase deficiency	BTD	Exonic	Non Synonymous	SNP	c.451G>A	p.Ala151Thr	AR	0.000554	7213	8	0	Pathogenic, Uncertain Significance	Pathogenic
3:15635478:CGG:C	3	15676985	rs765906887	Biotinidase deficiency	BTD	Exonic	Frameshift	INDEL	c.40_41del	p.Gly14Leufs*17	AR	0.000346	7216	5	0	Uncertain Significance, Pathogenic	Pathogenic
3:15635481:CTG:C	3	15676988	rs750965140	Biotinidase deficiency	BTD	Exonic	Frameshift	INDEL	c.44_45del	p.Cys15Leufs*16	AR	0.000346	7216	5	0	Pathogenic, Likely Pathogenic	Pathogenic
3:15645468:C:T	3	15686975	rs80338686	Biotinidase deficiency	BTD	Exonic	Non Synonymous	SNP	c.1552C>T	p.Arg518Cys	AR	0.000346	7216	5	0	Pathogenic	Pathogenic
3:15642041:G:A	3	15683548	rs367902696	Biotinidase deficiency	BTD	Exonic	Non Synonymous	SNP	c.383G>A	p.Arg128His	AR	0.000208	7218	3	0	Likely Pathogenic, Uncertain Significance	Pathogenic
3:15644497:A:G	3	15686004	rs397514377	Biotinidase deficiency	BTD	Exonic	Non Synonymous	SNP	c.581A>G	p.Asn194Ser	AR	0.000138	7219	2	0	Pathogenic, Likely Pathogenic, Uncertain Significance	Pathogenic
3:15644611:A:G	3	15686118	rs28934601	Biotinidase deficiency	BTD	Exonic	Non Synonymous	SNP	c.695A>G	p.Asp232Gly	AR	0.000138	7219	2	0	Pathogenic	Pathogenic
3:15645094:GCTATCTCCACGT:G	3	15686601	rs397514404	Biotinidase deficiency	BTD	Exonic	Non Frameshift	INDEL	c.1181_1192del	p.Tyr394_Val397del	AR	0.000138	7219	2	0	Pathogenic, Likely Pathogenic	Pathogenic
3:15635571:G:GCATC	3	15677078	rs1205964567	Biotinidase deficiency	BTD	Exonic	Frameshift	INDEL	c.142_145dup	p.Leu49Hisfs*24	AR	6.9e-05	7220	1	0	Pathogenic, Likely Pathogenic	Pathogenic
3:15644326:G:A	3	15685833	rs146015592	Biotinidase deficiency	BTD	Exonic	Non Synonymous	SNP	c.410G>A	p.Arg137His	AR	6.9e-05	7220	1	0	Pathogenic	Pathogenic
3:15644590:G:A	3	15686097	rs397507175	Biotinidase deficiency	BTD	Exonic	Non Synonymous	SNP	c.674G>A	p.Cys225Tyr	AR	6.9e-05	7220	1	0	Likely Pathogenic, Pathogenic	Pathogenic
3:15645451:C:T	3	15686958	rs104893688	Biotinidase deficiency	BTD	Exonic	Non Synonymous	SNP	c.1535C>T	p.Thr512Met	AR	6.9e-05	7220	1	0	Pathogenic, Likely Pathogenic	Pathogenic
3:15645459:C:G	3	15686966	rs771537277	Biotinidase deficiency	BTD	Exonic	Non Synonymous	SNP	c.1543C>G	p.Leu515Val	AR	6.9e-05	7220	1	0	Pathogenic, Uncertain Significance, Likely Pathogenic	Pathogenic
1:201092011:G:A	1	201061139	rs201998231	Malignant hyperthermia	CACNA1S	Exonic	Stop Gain	SNP	c.502C>T	p.Arg168*	AD	0.000138	7219	2	0	Likely Pathogenic, Uncertain Significance, Pathogenic	Pathogenic
1:201112254:CG:C	1	201081382	N/A	Malignant hyperthermia	CACNA1S	Exonic	Frameshift	INDEL	c.85del	p.Arg29Glyfs*6	AD	0.000139	7217	2	0	Pathogenic	Pathogenic
1:201089464:C:T	1	201058592	rs1213421499	Malignant hyperthermia	CACNA1S	Splice Acceptor	Other	SNP	c.695-1G>A	N/A	AD	6.9e-05	7220	1	0	Likely Pathogenic	Pathogenic
1:115705208:G:A	1	116247829	rs139228801	Catecholaminergic polymorphic ventricular tachycardia	CASQ2	Exonic	Non Synonymous	SNP	c.923C>T	p.Pro308Leu	AR	0.000138	7219	2	0	Likely Pathogenic, Pathogenic	Pathogenic
2:188996449:C:T	2	189861175	rs572097661	Ehlers-Danlos syndrome, vascular type	COL3A1	Exonic	Stop Gain	SNP	c.1714C>T	p.Arg572*	AD	6.9e-05	7220	1	0	Likely Pathogenic, Pathogenic	Pathogenic
2:189008113:C:T	2	189872839	rs587779646	Ehlers-Danlos syndrome, vascular type	COL3A1	Exonic	Stop Gain	SNP	c.3496C>T	p.Arg1166*	AD	6.9e-05	7220	1	0	Pathogenic, Likely Pathogenic	Pathogenic
18:31071792:A:C	18	28651758	rs397517395	Arrhythmogenic right ventricular cardiomyopathy (a subcategory of arrhythmogenic cardiomyopathy)	DSC2	Exonic	Stop Gain	SNP	c.1938T>G	p.Tyr646*	AD	6.9e-05	7220	1	0	Uncertain Significance, Likely Pathogenic	Pathogenic
18:31541313:AGGTCAG:A	18	29121276	rs779360113	Arrhythmogenic right ventricular cardiomyopathy (a subcategory of arrhythmogenic cardiomyopathy)	DSG2	Splice Donor	Other	INDEL	c.2001_2001+5del	N/A	AD	0.000138	7219	2	0	Likely Pathogenic	Pathogenic
18:31538869:TTG:T	18	29118832	rs397516703	Arrhythmogenic right ventricular cardiomyopathy (a subcategory of arrhythmogenic cardiomyopathy)	DSG2	Exonic	Frameshift	INDEL	c.1773_1774del	p.Cys591*	AD	6.9e-05	7220	1	0	Pathogenic, Uncertain Significance	Pathogenic
6:7555797:C:T	6	7556030	rs768521444	Arrhythmogenic right ventricular cardiomyopathy (a subcategory of arrhythmogenic cardiomyopathy)	DSP	Exonic	Stop Gain	SNP	c.250C>T	p.Arg84*	AD	6.9e-05	7220	1	0	Pathogenic	Pathogenic
6:7579922:G:GGAAAATC	6	7580155	rs1554108152	Arrhythmogenic right ventricular cardiomyopathy (a subcategory of arrhythmogenic cardiomyopathy)	DSP	Exonic	Frameshift	INDEL	c.3735_3741dup	p.Asp1248Lysfs*7	AD	6.9e-05	7220	1	0	Pathogenic	Pathogenic
6:7580609:CA:C	6	7580842	rs1227662860	Arrhythmogenic right ventricular cardiomyopathy (a subcategory of arrhythmogenic cardiomyopathy)	DSP	Exonic	Frameshift	INDEL	c.4423del	p.Thr1475Profs*9	AD	6.9e-05	7220	1	0	Likely Pathogenic, Pathogenic	Pathogenic
6:7584112:C:T	6	7584345	rs794728130	Arrhythmogenic right ventricular cardiomyopathy (a subcategory of arrhythmogenic cardiomyopathy)	DSP	Exonic	Stop Gain	SNP	c.6850C>T	p.Arg2284*	AD	6.9e-05	7220	1	0	Likely Pathogenic, Pathogenic	Pathogenic
15:48437008:C:T	15	48729205	rs794728250	Aortopathies	FBN1	Exonic	Non Synonymous	SNP	c.6449G>A	p.Arg2150His	AD	6.9e-05	7220	1	0	Uncertain Significance, Likely Pathogenic	Likely Pathogenic
7:128856538:C:CCTTCA	7	128496592	rs1282812003	Dilated cardiomyopathy	FLNC	Exonic	Frameshift	INDEL	c.7273_7274insTTCAC	p.Gln2425Leufs*11	AD	6.9e-05	7220	1	0	Pathogenic	Pathogenic
17:80107705:C:T	17	78081504	rs142967546	Pompe disease	GAA	Exonic	Non Synonymous	SNP	c.841C>T	p.Arg281Trp	AR	0.000415	7215	6	0	Pathogenic, Likely Pathogenic, Uncertain Significance	Pathogenic
17:80117016:G:C	17	78090815	rs1800312	Pompe disease	GAA	Exonic	Non Synonymous	SNP	c.2238G>C	p.Trp746Cys	AR	0.000277	7217	4	0	Likely Pathogenic, Pathogenic	Pathogenic
17:80112621:C:T	17	78086420	rs764670084	Pompe disease	GAA	Exonic	Non Synonymous	SNP	c.1798C>T	p.Arg600Cys	AR	0.000208	7218	3	0	Pathogenic	Pathogenic
17:80110730:T:C	17	78084529	rs772883420	Pompe disease	GAA	Exonic	Non Synonymous	SNP	c.1441T>C	p.Trp481Arg	AR	0.000138	7219	2	0	Pathogenic, Likely Pathogenic	Pathogenic
17:80117014:T:TG	17	78090813	rs777275355	Pompe disease	GAA	Exonic	Frameshift	INDEL	c.2242dup	p.Glu748Glyfs*48	AR	0.000138	7219	2	0	Pathogenic, Likely Pathogenic	Pathogenic
17:80118319:C:T	17	78092118	rs780321415	Pompe disease	GAA	Exonic	Stop Gain	SNP	c.2608C>T	p.Arg870*	AR	0.000138	7219	2	0	Pathogenic, Likely Pathogenic	Pathogenic
17:80104837:T:TC	17	78078636	rs761317813	Pompe disease	GAA	Exonic	Frameshift	INDEL	c.258dup	p.Asn87Glnfs*9	AR	6.9e-05	7220	1	0	Pathogenic	Pathogenic
17:80105872:C:T	17	78079671	rs757700700	Pompe disease	GAA	Exonic	Non Synonymous	SNP	c.670C>T	p.Arg224Trp	AR	6.9e-05	7220	1	0	Pathogenic, Likely Pathogenic, Uncertain Significance	Pathogenic
17:80105899:G:T	17	78079698	rs763027848	Pompe disease	GAA	Splice Region	Other	SNP	c.692+5G>T	N/A	AR	6.9e-05	7220	1	0	Pathogenic, Likely Pathogenic	Pathogenic
17:80108712:G:A	17	78082511	rs141533320	Pompe disease	GAA	Exonic	Non Synonymous	SNP	c.1210G>A	p.Asp404Asn	AR	6.9e-05	7220	1	0	Pathogenic	Pathogenic
X:101398942:T:C	X	100653930	rs28935197	Pompe disease	GLA	Exonic	Non Synonymous	SNP	c.644A>G	p.Asn215Ser	AR	6.9e-05	7220	1	0	Pathogenic	Pathogenic
6:26090951:C:G	6	26091179	rs1799945	Hereditary hemochromatosis	HFE	Exonic	Non Synonymous	SNP	c.187C>G	p.His63Asp	AR	0.150256	5208	1856	157	Benign, Likely Pathogenic, Uncertain Significance, Pathogenic	Pathogenic
6:26091040:AG:A	6	26091268	rs773296212	Hereditary hemochromatosis	HFE	Exonic	Frameshift	INDEL	c.279del	p.Trp94Glyfs*117	AR	6.9e-05	7220	1	0	Pathogenic	Pathogenic
6:26091450:AC:A	6	26091678	rs777018511	Hereditary hemochromatosis	HFE	Exonic	Frameshift	INDEL	c.480del	p.Arg161Glyfs*50	AR	6.9e-05	7220	1	0	Pathogenic	Pathogenic
6:26091590:G:T	6	26091818	rs773443949	Hereditary hemochromatosis	HFE	Splice Donor	Other	SNP	c.616+1G>T	N/A	AR	6.9e-05	7220	1	0	Pathogenic	Pathogenic
12:120994313:G:GC	12	121432116	rs766191969	Maturity-onset of diabetes of the young	HNF1A	Exonic	Frameshift	INDEL	c.863_864insC	p.Pro289Alafs*28	AD	0.003324	7172	48	0	Pathogenic	Pathogenic
12:120989032:C:T	12	121426835	rs754728827	Maturity-onset of diabetes of the young	HNF1A	Exonic	Stop Gain	SNP	c.526C>T	p.Gln176*	AD	6.9e-05	7220	1	0	Pathogenic	Pathogenic
12:120994311:CG:C	12	121432114	rs762703502	Maturity-onset of diabetes of the young	HNF1A	Exonic	Frameshift	INDEL	c.864del	p.Pro291Glnfs*51	AD	6.9e-05	7220	1	0	Likely Pathogenic, Pathogenic	Pathogenic
7:150950246:C:A	7	150647334	rs199472995	Long QT Syndrome	KCNH2	Exonic	Non Synonymous	SNP	c.2320G>T	p.Asp774Tyr	AD	6.9e-05	7220	1	0	Likely Pathogenic, Pathogenic	Pathogenic
7:150951643:C:T	7	150648731	rs199473428	Long QT Syndrome	KCNH2	Exonic	Non Synonymous	SNP	c.1750G>A	p.Gly584Ser	AD	6.9e-05	7220	1	0	Pathogenic, Likely Pathogenic	Pathogenic
7:150958059:C:A	7	150655147	rs199472884	Long QT Syndrome	KCNH2	Exonic	Non Synonymous	SNP	c.916G>T	p.Gly306Trp	AD	6.9e-05	7220	1	0	Likely Pathogenic	Pathogenic
11:2570637:CT:C	11	2591867	rs397508112	Long QT Syndrome	KCNQ1	Exonic	Frameshift	INDEL	c.488del	p.Leu163Argfs*74	AD	6.9e-05	7220	1	0	Pathogenic, Likely Pathogenic	Pathogenic
11:2570652:G:A	11	2591882	rs179489	Long QT Syndrome	KCNQ1	Exonic	Non Synonymous	SNP	c.502G>A	p.Gly168Arg	AD	6.9e-05	7220	1	0	Pathogenic, Likely Pathogenic	Pathogenic
11:2570685:G:A	11	2591915	rs199473394	Long QT Syndrome	KCNQ1	Exonic	Non Synonymous	SNP	c.535G>A	p.Gly179Ser	AD	6.9e-05	7220	1	0	Pathogenic, Likely Benign	Pathogenic
11:2572870:G:A	11	2594100	rs120074193	Long QT Syndrome	KCNQ1	Exonic	Non Synonymous	SNP	c.805G>A	p.Gly269Ser	AD	6.9e-05	7220	1	0	Pathogenic	Pathogenic
11:2585264:A:G	11	2606494	rs12720458	Long QT Syndrome	KCNQ1	Exonic	Non Synonymous	SNP	c.1085A>G	p.Lys362Arg	AD	6.9e-05	7220	1	0	Pathogenic, Likely Pathogenic, Uncertain Significance	Pathogenic
19:11102732:T:G	19	11213408	rs121908025	Familial hypercholesterolemia	LDLR	Exonic	Non Synonymous	SNP	c.259T>G	p.Trp87Gly	SD	0.000138	7219	2	0	Likely Pathogenic, Pathogenic	Pathogenic
19:11120436:C:T	19	11231112	rs28942084	Familial hypercholesterolemia	LDLR	Exonic	Non Synonymous	SNP	c.2054C>T	p.Pro685Leu	SD	0.000138	7219	2	0	Pathogenic, Likely Pathogenic	Pathogenic
19:11102774:G:A	19	11213450	rs144172724	Familial hypercholesterolemia	LDLR	Exonic	Non Synonymous	SNP	c.301G>A	p.Glu101Lys	SD	6.9e-05	7220	1	0	Pathogenic, Likely Pathogenic	Pathogenic
19:11113287:C:A	19	11223963	rs875989918	Familial hypercholesterolemia	LDLR	Exonic	Non Synonymous	SNP	c.1196C>A	p.Ala399Asp	SD	6.9e-05	7220	1	0	Pathogenic, Likely Pathogenic, Uncertain Significance	Pathogenic
19:11113590:G:T	19	11224266	rs730882102	Familial hypercholesterolemia	LDLR	Exonic	Non Synonymous	SNP	c.1414G>T	p.Asp472Tyr	SD	6.9e-05	7220	1	0	Pathogenic, Likely Pathogenic, Likely Benign	Pathogenic
19:11116139:AG:A	19	11226815	N/A	Familial hypercholesterolemia	LDLR	Exonic	Frameshift	INDEL	c.1637del	p.Gly546Alafs*2	SD	6.9e-05	7220	1	0	Pathogenic	Pathogenic
19:11116144:G:T	19	11226820	rs28942081	Familial hypercholesterolemia	LDLR	Exonic	Non Synonymous	SNP	c.1637G>T	p.Gly546Val	SD	6.9e-05	7220	1	0	Likely Pathogenic, Pathogenic	Pathogenic
19:11120143:C:T	19	11230819	rs746118995	Familial hypercholesterolemia	LDLR	Exonic	Non Synonymous	SNP	c.1897C>T	p.Arg633Cys	SD	6.9e-05	7220	1	0	Pathogenic, Likely Pathogenic	Pathogenic
19:11120212:C:A	19	11230888	rs762815611	Familial hypercholesterolemia	LDLR	Exonic	Non Synonymous	SNP	c.1966C>A	p.His656Asn	SD	6.9e-05	7220	1	0	Benign, Pathogenic, Uncertain Significance, Likely Pathogenic	Pathogenic
19:11120370:G:A	19	11231046	rs879255102	Familial hypercholesterolemia	LDLR	Exonic	Non Synonymous	SNP	c.1988G>A	p.Gly663Glu	SD	6.9e-05	7220	1	0	Likely Pathogenic	Pathogenic
19:11120424:G:C	19	11231100	rs201637900	Familial hypercholesterolemia	LDLR	Exonic	Non Synonymous	SNP	c.2042G>C	p.Cys681Ser	SD	6.9e-05	7220	1	0	Likely Pathogenic, Pathogenic	Pathogenic
19:11120501:G:A	19	11231177	rs879255142	Familial hypercholesterolemia	LDLR	Exonic	Non Synonymous	SNP	c.2119G>A	p.Asp707Asn	SD	6.9e-05	7220	1	0	Uncertain Significance, Likely Pathogenic	Pathogenic
1:156130757:G:A	1	156100548	rs267607570	Dilated cardiomyopathy	LMNA	Exonic	Non Synonymous	SNP	c.497G>A	p.Arg166Gln	AD	0.000208	7218	3	0	Uncertain Significance, Likely Pathogenic	Likely Pathogenic
1:156135268:C:T	1	156105059	rs59885338	Dilated cardiomyopathy	LMNA	Exonic	Non Synonymous	SNP	c.892C>T	p.Arg298Cys	AD	6.9e-05	7220	1	0	Pathogenic, Likely Pathogenic, Uncertain Significance	Pathogenic
1:156135968:G:A	1	156105759	rs138592977	Dilated cardiomyopathy	LMNA	Exonic	Non Synonymous	SNP	c.1004G>A	p.Arg335Gln	AD	6.9e-05	7220	1	0	Uncertain Significance, Likely Pathogenic	Pathogenic
1:156136359:C:T	1	156106150	rs150840924	Dilated cardiomyopathy	LMNA	Exonic	Non Synonymous	SNP	c.1303C>T	p.Arg435Cys	AD	6.9e-05	7220	1	0	Pathogenic, Uncertain Significance, Likely Pathogenic	Pathogenic
3:37025636:G:T	3	37067127	N/A	Lynch syndrome (hereditary nonpolyposis colorectal cancer)	MLH1	Splice Acceptor	Other	SNP	c.1039-1G>T	N/A	AD	0.000971	7193	14	0	Pathogenic, Likely Pathogenic	Pathogenic
3:37025636:G:A	3	37067127	rs267607819	Lynch syndrome (hereditary nonpolyposis colorectal cancer)	MLH1	Splice Acceptor	Other	SNP	c.1039-1G>A	N/A	AD	0.000694	7193	10	0	Likely Pathogenic, Pathogenic	Pathogenic
3:37014519:G:GA	3	37056010	N/A	Lynch syndrome (hereditary nonpolyposis colorectal cancer)	MLH1	Exonic	Frameshift	INDEL	c.765_766insA	p.Cys256Metfs*51	AD	0.000138	7219	2	0	Likely Pathogenic	Pathogenic
3:37048994:G:T	3	37090485	rs147542208	Lynch syndrome (hereditary nonpolyposis colorectal cancer)	MLH1	Exonic	Stop Gain	SNP	c.2080G>T	p.Glu694*	AD	0.000138	7219	2	0	Pathogenic, Likely Pathogenic	Pathogenic
3:36996701:G:A	3	37038192	rs63750206	Lynch syndrome (hereditary nonpolyposis colorectal cancer)	MLH1	Exonic	Non Synonymous	SNP	c.199G>A	p.Gly67Arg	AD	6.9e-05	7220	1	0	Pathogenic, Uncertain Significance, Likely Pathogenic	Pathogenic
3:37028824:GA:G	3	37070315	N/A	Lynch syndrome (hereditary nonpolyposis colorectal cancer)	MLH1	Exonic	Frameshift	INDEL	c.1451del	p.Asp484Valfs*7	AD	6.9e-05	7220	1	0	Likely Pathogenic	Pathogenic
3:37042267:G:A	3	37083758	rs267607845	Lynch syndrome (hereditary nonpolyposis colorectal cancer)	MLH1	Splice Acceptor	Other	SNP	c.1668-1G>A	N/A	AD	6.9e-05	7220	1	0	Pathogenic, Likely Pathogenic, Uncertain Significance	Pathogenic
2:47414419:G:T	2	47641558	rs587779193	Lynch syndrome (hereditary nonpolyposis colorectal cancer)	MSH2	Splice Donor	Other	SNP	c.942+1G>T	N/A	AD	0.000415	7215	6	0	Pathogenic, Likely Pathogenic	Pathogenic
2:47429877:T:TTACCG	2	47657016	N/A	Lynch syndrome (hereditary nonpolyposis colorectal cancer)	MSH2	Exonic	Frameshift	INDEL	c.1213_1217dup	p.Leu407Thrfs*7	AD	6.9e-05	7220	1	0	Likely Pathogenic	Pathogenic
2:47803500:A:AC	2	48030639	rs267608078	Lynch syndrome (hereditary nonpolyposis colorectal cancer	MSH6	Exonic	Frameshift	INDEL	c.3261dup	p.Phe1088Leufs*5	AD	0.001524	7197	22	0	Pathogenic, Likely Pathogenic	Pathogenic
2:47803500:AC:A	2	48030639	rs267608078	Lynch syndrome (hereditary nonpolyposis colorectal cancer	MSH6	Exonic	Frameshift	INDEL	c.3261del	p.Phe1088Serfs*2	AD	0.000139	7197	2	0	Pathogenic	Pathogenic
2:47798701:C:T	2	48025840	rs63750019	Lynch syndrome (hereditary nonpolyposis colorectal cancer	MSH6	Exonic	Stop Gain	SNP	c.718C>T	p.Arg240*	AD	6.9e-05	7220	1	0	Pathogenic, Uncertain Significance	Pathogenic
2:47800996:C:T	2	48028135	rs63750563	Lynch syndrome (hereditary nonpolyposis colorectal cancer	MSH6	Exonic	Stop Gain	SNP	c.3013C>T	p.Arg1005*	AD	6.9e-05	7220	1	0	Pathogenic, Likely Pathogenic	Pathogenic
2:47803473:C:T	2	48030612	rs63750617	Lynch syndrome (hereditary nonpolyposis colorectal cancer	MSH6	Exonic	Non Synonymous	SNP	c.3226C>T	p.Arg1076Cys	AD	6.9e-05	7220	1	0	Likely Pathogenic, Pathogenic	Pathogenic
2:47803483:TTC:T	2	48030622	rs863225406	Lynch syndrome (hereditary nonpolyposis colorectal cancer	MSH6	Exonic	Frameshift	INDEL	c.3238_3239del	p.Leu1080Valfs*12	AD	6.9e-05	7220	1	0	Pathogenic, Likely Pathogenic	Pathogenic
2:47804984:T:TA	2	48032123	rs63751327	Lynch syndrome (hereditary nonpolyposis colorectal cancer	MSH6	Exonic	Frameshift	INDEL	c.3514dup	p.Arg1172Lysfs*5	AD	6.9e-05	7219	1	0	Pathogenic	Pathogenic
1:45332803:T:C	1	45798475	rs34612342	MUTYH-associated polyposis	MUTYH	Exonic	Non Synonymous	SNP	c.452A>G	p.Tyr151Cys	AR	0.0018	7195	26	0	Pathogenic, Likely Pathogenic	Pathogenic
1:45332479:C:T	1	45798151	rs200165598	MUTYH-associated polyposis	MUTYH	Exonic	Non Synonymous	SNP	c.616G>A	p.Val206Met	AR	0.000554	7213	8	0	Likely Pathogenic, Uncertain Significance, Pathogenic	Pathogenic
1:45331558:T:C	1	45797230	rs587781628	MUTYH-associated polyposis	MUTYH	Splice Acceptor	Other	SNP	c.1103-2A>G	N/A	AR	0.000277	7217	4	0	Likely Pathogenic, Pathogenic	Pathogenic
1:45331699:AG:A	1	45797371	rs587778536	MUTYH-associated polyposis	MUTYH	Exonic	Frameshift	INDEL	c.1063del	p.Ala357Profs*23	AR	0.000138	7219	2	0	Pathogenic, Likely Pathogenic	Pathogenic
1:45333168:A:T	1	45798840	rs730881832	MUTYH-associated polyposis	MUTYH	Exonic	Non Synonymous	SNP	c.307T>A	p.Trp103Arg	AR	0.000138	7219	2	0	Pathogenic, Likely Pathogenic	Pathogenic
1:45332279:G:A	1	45797951	rs769237459	MUTYH-associated polyposis	MUTYH	Exonic	Non Synonymous	SNP	c.736C>T	p.Arg246Trp	AR	6.9e-05	7220	1	0	Pathogenic, Likely Pathogenic	Pathogenic
11:47342698:G:A	11	47364249	rs375882485	Hypertrophic cardiomyopathy	MYBPC3	Exonic	Non Synonymous	SNP	c.1504C>T	p.Arg502Trp	AD	0.000485	7214	7	0	Pathogenic, Likely Pathogenic	Pathogenic
11:47332075:G:A	11	47353626	rs397516042	Hypertrophic cardiomyopathy	MYBPC3	Exonic	Stop Gain	SNP	c.3811C>T	p.Arg1271*	AD	6.9e-05	7220	1	0	Likely Pathogenic, Pathogenic	Pathogenic
11:47333682:C:G	11	47355233	rs397516000	Hypertrophic cardiomyopathy	MYBPC3	Exonic	Non Synonymous	SNP	c.3065G>C	p.Arg1022Pro	AD	6.9e-05	7220	1	0	Uncertain Significance, Likely Pathogenic, Pathogenic	Pathogenic
11:47337534:C:T	11	47359085	rs2856655	Hypertrophic cardiomyopathy	MYBPC3	Exonic	Non Synonymous	SNP	c.2459G>A	p.Arg820Gln	AD	6.9e-05	7220	1	0	Pathogenic, Likely Pathogenic	Pathogenic
11:47337564:C:T	11	47359115	rs375675796	Hypertrophic cardiomyopathy	MYBPC3	Exonic	Non Synonymous	SNP	c.2429G>A	p.Arg810His	AD	6.9e-05	7220	1	0	Likely Pathogenic, Uncertain Significance	Pathogenic
11:47339792:T:C	11	47361343	rs397515937	Hypertrophic cardiomyopathy	MYBPC3	Splice Acceptor	Other	SNP	c.1928-2A>G	N/A	AD	6.9e-05	7220	1	0	Pathogenic	Pathogenic
11:47341207:C:G	11	47362758	rs371564200	Hypertrophic cardiomyopathy	MYBPC3	Exonic	Non Synonymous	SNP	c.1828G>C	p.Asp610His	AD	6.9e-05	7220	1	0	Uncertain Significance, Likely Pathogenic, Pathogenic	Pathogenic
11:47342578:C:G	11	47364129	rs121909374	Hypertrophic cardiomyopathy	MYBPC3	Exonic	Non Synonymous	SNP	c.1624G>C	p.Glu542Gln	AD	6.9e-05	7220	1	0	Pathogenic, Likely Pathogenic	Pathogenic
11:47343505:G:A	11	47365056	rs727504329	Hypertrophic cardiomyopathy	MYBPC3	Exonic	Stop Gain	SNP	c.1210C>T	p.Gln404*	AD	6.9e-05	7220	1	0	Pathogenic	Pathogenic
14:23425316:C:T	14	23894525	rs3218716	Hypertrophic cardiomyopathy	MYH7	Exonic	Non Synonymous	SNP	c.2389G>A	p.Ala797Thr	AD	0.000138	7219	2	0	Pathogenic, Likely Pathogenic	Pathogenic
14:23419994:G:T	14	23889203	rs886039090	Hypertrophic cardiomyopathy	MYH7	Exonic	Non Synonymous	SNP	c.3577C>A	p.Arg1193Ser	AD	6.9e-05	7220	1	0	Uncertain Significance, Pathogenic	Pathogenic
14:23425357:C:T	14	23894566	rs397516142	Hypertrophic cardiomyopathy	MYH7	Exonic	Non Synonymous	SNP	c.2348G>A	p.Arg783His	AD	6.9e-05	7220	1	0	Likely Pathogenic, Uncertain Significance, Pathogenic	Pathogenic
14:23425358:G:A	14	23894567	rs727503258	Hypertrophic cardiomyopathy	MYH7	Exonic	Non Synonymous	SNP	c.2347C>T	p.Arg783Cys	AD	6.9e-05	7220	1	0	Likely Pathogenic, Uncertain Significance	Pathogenic
14:23425992:G:A	14	23895201	rs749007293	Hypertrophic cardiomyopathy	MYH7	Exonic	Non Synonymous	SNP	c.2134C>T	p.Arg712Cys	AD	6.9e-05	7220	1	0	Likely Pathogenic, Uncertain Significance	Pathogenic
14:23427746:T:C	14	23896955	rs727504238	Hypertrophic cardiomyopathy	MYH7	Exonic	Non Synonymous	SNP	c.1727A>G	p.His576Arg	AD	6.9e-05	7220	1	0	Likely Pathogenic, Pathogenic	Pathogenic
14:23429037:C:T	14	23898246	rs730880870	Hypertrophic cardiomyopathy	MYH7	Exonic	Non Synonymous	SNP	c.1325G>A	p.Arg442His	AD	6.9e-05	7220	1	0	Uncertain Significance, Pathogenic, Likely Pathogenic	Pathogenic
14:23431781:T:G	14	23900990	rs727504273	Hypertrophic cardiomyopathy	MYH7	Exonic	Non Synonymous	SNP	c.619A>C	p.Lys207Gln	AD	6.9e-05	7220	1	0	Likely Pathogenic, Uncertain Significance	Pathogenic
16:23621362:C:T	16	23632683	rs180177132	Hereditary breast and/or ovarian cancer	PALB2	Exonic	Stop Gain	SNP	c.3113G>A	p.Trp1038*	AD	0.000485	7214	7	0	Pathogenic, Likely Pathogenic	Pathogenic
16:23614088:AT:A	16	23625409	rs180177133	Hereditary breast and/or ovarian cancer	PALB2	Exonic	Frameshift	INDEL	c.3116del	p.Asn1039Ilefs*2	AD	0.000277	7217	4	0	Pathogenic, Likely Pathogenic	Pathogenic
16:23603471:G:C	16	23614792	rs118203998	Hereditary breast and/or ovarian cancer	PALB2	Exonic	Stop Gain	SNP	c.3549C>G	p.Tyr1183*	AD	0.000138	7219	2	0	Pathogenic, Likely Pathogenic	Pathogenic
16:23607958:G:A	16	23619279	rs587776527	Hereditary breast and/or ovarian cancer	PALB2	Exonic	Stop Gain	SNP	c.3256C>T	p.Arg1086*	AD	6.9e-05	7220	1	0	Pathogenic, Likely Pathogenic	Pathogenic
16:23621357:C:G	16	23632678	rs876659463	Hereditary breast and/or ovarian cancer	PALB2	Splice Region	Other	SNP	c.3113+5G>C	N/A	AD	6.9e-05	7220	1	0	Pathogenic, Likely Pathogenic	Pathogenic
16:23623003:G:A	16	23634324	rs118203999	Hereditary breast and/or ovarian cancer	PALB2	Exonic	Stop Gain	SNP	c.2962C>T	p.Gln988*	AD	6.9e-05	7220	1	0	Pathogenic	Pathogenic
16:23630101:TG:T	16	23641422	rs587782680	Hereditary breast and/or ovarian cancer	PALB2	Exonic	Frameshift	INDEL	c.2052del	p.Arg686Glyfs*23	AD	6.9e-05	7220	1	0	Pathogenic	Pathogenic
16:23635787:TAG:T	16	23647108	rs180177092	Hereditary breast and/or ovarian cancer	PALB2	Exonic	Frameshift	INDEL	c.757_758del	p.Leu253Ilefs*3	AD	6.9e-05	7220	1	0	Pathogenic	Pathogenic
16:23635834:T:A	16	23647155	rs779278389	Hereditary breast and/or ovarian cancer	PALB2	Exonic	Stop Gain	SNP	c.712A>T	p.Arg238*	AD	6.9e-05	7220	1	0	Pathogenic	Pathogenic
12:32802557:C:G	12	32955491	rs193922674	Arrhythmogenic right ventricular cardiomyopathy (a subcategory of arrhythmogenic cardiomyopathy	PKP2	Splice Acceptor	Other	SNP	c.2014-1G>C	N/A	AD	0.000208	7218	3	0	Pathogenic, Likely Pathogenic	Pathogenic
12:32824141:AG:A	12	32977075	rs397517005	Arrhythmogenic right ventricular cardiomyopathy (a subcategory of arrhythmogenic cardiomyopathy	PKP2	Exonic	Frameshift	INDEL	c.1577del	p.Ala526Valfs*7	AD	0.000139	7218	2	0	Likely Pathogenic	Pathogenic
12:32802499:GGGTGT:G	12	32955433	rs397517021	Arrhythmogenic right ventricular cardiomyopathy (a subcategory of arrhythmogenic cardiomyopathy	PKP2	Exonic	Frameshift	INDEL	c.2066_2070del	p.His689Profs*8	AD	6.9e-05	7220	1	0	Pathogenic	Pathogenic
12:32850907:G:A	12	33003841	rs372827156	Arrhythmogenic right ventricular cardiomyopathy (a subcategory of arrhythmogenic cardiomyopathy	PKP2	Exonic	Stop Gain	SNP	c.1237C>T	p.Arg413*	AD	6.9e-05	7220	1	0	Pathogenic, Likely Pathogenic	Pathogenic
12:32878981:A:T	12	33031915	rs763639737	Arrhythmogenic right ventricular cardiomyopathy (a subcategory of arrhythmogenic cardiomyopathy	PKP2	Exonic	Stop Gain	SNP	c.275T>A	p.Leu92*	AD	6.9e-05	7220	1	0	Pathogenic	Pathogenic
7:6005918:C:A	7	6045549	rs121434629	Lynch syndrome (hereditary nonpolyposis colorectal cancer)	PMS2	Exonic	Non Synonymous	SNP	c.137G>T	p.Ser46Ile	AD	0.000138	7219	2	0	Pathogenic, Likely Pathogenic	Pathogenic
7:5977589:G:A	7	6017220	rs587779338	Lynch syndrome (hereditary nonpolyposis colorectal cancer)	PMS2	Exonic	Non Synonymous	SNP	c.2444C>T	p.Ser815Leu	AD	7e-05	7188	1	0	Likely Pathogenic, Uncertain Significance, Pathogenic	Pathogenic
7:5986933:A:AT	7	6026564	rs63750250	Lynch syndrome (hereditary nonpolyposis colorectal cancer)	PMS2	Exonic	Frameshift	INDEL	c.1831dup	p.Ile611Asnfs*2	AD	6.9e-05	7220	1	0	Pathogenic, Likely Pathogenic	Pathogenic
7:5995614:G:A	7	6035245	rs587780062	Lynch syndrome (hereditary nonpolyposis colorectal cancer)	PMS2	Exonic	Stop Gain	SNP	c.823C>T	p.Gln275*	AD	6.9e-05	7220	1	0	Pathogenic	Pathogenic
7:5997326:T:TA	7	6036957	rs267608149	Lynch syndrome (hereditary nonpolyposis colorectal cancer)	PMS2	Exonic	Frameshift	INDEL	c.802dup	p.Tyr268Leufs*31	AD	6.9e-05	7217	1	0	Pathogenic	Pathogenic
7:5997326:TA:T	7	6036957	N/A	Lynch syndrome (hereditary nonpolyposis colorectal cancer)	PMS2	Exonic	Frameshift	INDEL	c.802del	p.Tyr268Thrfs*39	AD	6.9e-05	7217	1	0	Pathogenic, Likely Pathogenic	Pathogenic
7:5997387:T:TCTTCACACAC	7	6037018	rs756653193	Lynch syndrome (hereditary nonpolyposis colorectal cancer)	PMS2	Exonic	Frameshift	INDEL	c.741_742insGTGTGTGAAG	p.Ser248Valfs*5	AD	6.9e-05	7220	1	0	Pathogenic	Pathogenic
7:5997388:AGGGGG:A	7	6037019	rs778352959	Lynch syndrome (hereditary nonpolyposis colorectal cancer)	PMS2	Exonic	Frameshift	INDEL	c.736_740del	p.Pro246*	AD	6.9e-05	7220	1	0	Pathogenic	Pathogenic
7:6003793:C:G	7	6043424	rs764171734	Lynch syndrome (hereditary nonpolyposis colorectal cancer)	PMS2	Splice Acceptor	Other	SNP	c.251-1G>C	N/A	AD	6.9e-05	7220	1	0	Pathogenic, Likely Pathogenic	Pathogenic
7:6009018:A:T	7	6048649	rs587780059	Lynch syndrome (hereditary nonpolyposis colorectal cancer)	PMS2	Exonic	Start Loss	SNP	c.2T>A	p.Met1?	AD	6.9e-05	7220	1	0	Pathogenic, Likely Pathogenic	Pathogenic
10:87925513:GT:G	10	89685270	N/A	PTEN hamartoma tumor syndrome	PTEN	Exonic	Frameshift	INDEL	c.170del	p.Leu57Trpfs*42	AD	0.000623	7212	9	0	Pathogenic	Pathogenic
10:87933012:G:A	10	89692769	rs1057520208	PTEN hamartoma tumor syndrome	PTEN	Splice Acceptor	Other	SNP	c.254-1G>A	N/A	AD	6.9e-05	7220	1	0	Likely Pathogenic, Pathogenic	Pathogenic
10:43119548:G:A	10	43614996	rs79658334	Familial medullary thyroid cancer/multiple endocrine neoplasia 2	RET	Exonic	Non Synonymous	SNP	c.2410G>A	p.Val804Met	AD	0.000138	7219	2	0	Pathogenic, Likely Pathogenic	Pathogenic
10:43113622:G:A	10	43609070	rs77939446	Familial medullary thyroid cancer/multiple endocrine neoplasia 2	RET	Exonic	Non Synonymous	SNP	c.1826G>A	p.Cys609Tyr	AD	6.9e-05	7220	1	0	Pathogenic	Pathogenic
1:68438213:A:G	1	68903896	rs62653011	RPE65-related retinopathy	RPE65	Exonic	Non Synonymous	SNP	c.1102T>C	p.Tyr368His	AR	0.000346	7216	5	0	Pathogenic	Pathogenic
1:68449890:C:T	1	68915573	rs61751276	RPE65-related retinopathy	RPE65	Splice Region	Other	SNP	c.11+5G>A	N/A	AR	0.000277	7217	4	0	Pathogenic, Likely Pathogenic	Pathogenic
1:68438247:AT:A	1	68903930	rs281865520	RPE65-related retinopathy	RPE65	Exonic	Frameshift	INDEL	c.1067del	p.Asn356Metfs*17	AR	6.9e-05	7220	1	0	Pathogenic	Pathogenic
1:68439046:CT:C	1	68904729	rs61752902	RPE65-related retinopathy	RPE65	Exonic	Frameshift	INDEL	c.893del	p.Lys298Serfs*27	AR	6.9e-05	7220	1	0	Pathogenic	Pathogenic
1:68448624:C:A	1	68914307	rs768448761	RPE65-related retinopathy	RPE65	Exonic	Non Synonymous	SNP	c.94G>T	p.Gly32Cys	AR	6.9e-05	7220	1	0	Pathogenic	Pathogenic
19:38519399:T:G	19	39010039	rs367543058	Malignant hyperthermia	RYR1	Exonic	Non Synonymous	SNP	c.10204T>G	p.Cys3402Gly	AD	0.000208	7218	3	0	Uncertain Significance, Likely Pathogenic, Pathogenic	Pathogenic
19:38485838:C:T	19	38976478	rs193922781	Malignant hyperthermia	RYR1	Exonic	Non Synonymous	SNP	c.5183C>T	p.Ser1728Phe	AD	0.000138	7219	2	0	Likely Pathogenic, Pathogenic	Pathogenic
19:38585055:CCTT:C	19	39075695	rs1064794572	Malignant hyperthermia	RYR1	Exonic	Non Frameshift	INDEL	c.14770_14772del	p.Phe4924del	AD	0.000138	7219	2	0	Likely Pathogenic, Pathogenic, Uncertain Significance	Pathogenic
19:38442391:C:T	19	38933031	rs1456276440	Malignant hyperthermia	RYR1	Exonic	Stop Gain	SNP	c.208C>T	p.Gln70*	AD	6.9e-05	7220	1	0	Uncertain Significance, Pathogenic	Pathogenic
19:38443612:C:T	19	38934252	rs118192173	Malignant hyperthermia	RYR1	Exonic	Non Synonymous	SNP	c.325C>T	p.Arg109Trp	AD	6.9e-05	7220	1	0	Pathogenic, Likely Pathogenic, Uncertain Significance	Pathogenic
19:38494579:G:A	19	38985219	rs118192176	Malignant hyperthermia	RYR1	Exonic	Non Synonymous	SNP	c.6502G>A	p.Val2168Met	AD	6.9e-05	7220	1	0	Pathogenic	Pathogenic
19:38496283:C:T	19	38986923	rs118192177	Malignant hyperthermia	RYR1	Exonic	Non Synonymous	SNP	c.6617C>T	p.Thr2206Met	AD	6.9e-05	7220	1	0	Pathogenic, Likely Pathogenic	Pathogenic
19:38496445:C:T	19	38987085	rs201465595	Malignant hyperthermia	RYR1	Exonic	Non Synonymous	SNP	c.6700C>T	p.Arg2234Cys	AD	6.9e-05	7220	1	0	Uncertain Significance, Pathogenic	Pathogenic
19:38496466:C:T	19	38987106	rs200563280	Malignant hyperthermia	RYR1	Exonic	Stop Gain	SNP	c.6721C>T	p.Arg2241*	AD	6.9e-05	7220	1	0	Pathogenic, Likely Pathogenic, Likely Benign, Uncertain Significance	Pathogenic
19:38499961:T:A	19	38990601	rs118192174	Malignant hyperthermia	RYR1	Exonic	Non Synonymous	SNP	c.7268T>A	p.Met2423Lys	AD	6.9e-05	7220	1	0	Pathogenic, Likely Pathogenic, Uncertain Significance	Pathogenic
19:38499993:G:A	19	38990633	rs121918593	Malignant hyperthermia	RYR1	Exonic	Non Synonymous	SNP	c.7300G>A	p.Gly2434Arg	AD	6.9e-05	7220	1	0	Pathogenic	Pathogenic
19:38543420:C:A	19	39034060	rs377178986	Malignant hyperthermia	RYR1	Exonic	Stop Gain	SNP	c.11763C>A	p.Tyr3921*	AD	6.9e-05	7220	1	0	Likely Pathogenic, Pathogenic, Likely Benign, Uncertain Significance	Pathogenic
19:38543792:C:T	19	39034432	rs1447117024	Malignant hyperthermia	RYR1	Exonic	Stop Gain	SNP	c.11929C>T	p.Gln3977*	AD	6.9e-05	7220	1	0	Pathogenic, Likely Pathogenic, Uncertain Significance	Pathogenic
19:38565747:TC:T	19	39056387	N/A	Malignant hyperthermia	RYR1	Exonic	Frameshift	INDEL	c.13416del	p.Ile4473Serfs*78	AD	6.9e-05	7220	1	0	Pathogenic	Pathogenic
19:38586140:C:T	19	39076780	rs146876145	Malignant hyperthermia	RYR1	Exonic	Non Synonymous	SNP	c.14918C>T	p.Pro4973Leu	AD	6.9e-05	7220	1	0	Likely Pathogenic, Pathogenic	Pathogenic
3:38614063:A:C	3	38655554	rs765669597	LQTS3; Brugada syndrome	SCN5A	Exonic	Stop Gain	SNP	c.615T>G	p.Tyr205*	AD	0.000277	7217	4	0	Uncertain Significance, Pathogenic, Likely Benign	Pathogenic
3:38551495:C:T	3	38592986	rs199473283	LQTS3; Brugada syndrome	SCN5A	Exonic	Non Synonymous	SNP	c.4874G>A	p.Arg1625His	AD	0.000138	7219	2	0	Likely Pathogenic, Uncertain Significance	Pathogenic
3:38550545:CAG:C	3	38592036	rs1553692416	LQTS3; Brugada syndrome	SCN5A	Exonic	Frameshift	INDEL	c.5822_5823del	p.Pro1941Argfs*12	AD	6.9e-05	7220	1	0	Uncertain Significance, Likely Pathogenic	Pathogenic
3:38551394:T:C	3	38592885	rs199473625	LQTS3; Brugada syndrome	SCN5A	Exonic	Non Synonymous	SNP	c.4975A>G	p.Ile1659Val	AD	0.000208	7219	1	1	Uncertain Significance, Pathogenic, Likely Pathogenic	Pathogenic
3:38551513:G:A	3	38593004	rs199473282	LQTS3; Brugada syndrome	SCN5A	Exonic	Non Synonymous	SNP	c.4856C>T	p.Thr1619Met	AD	6.9e-05	7220	1	0	Likely Pathogenic, Pathogenic	Pathogenic
3:38599004:TG:T	3	38640495	rs727505158	LQTS3; Brugada syndrome	SCN5A	Exonic	Frameshift	INDEL	c.1936del	p.Gln646Argfs*5	AD	6.9e-05	7220	1	0	Pathogenic	Pathogenic
3:38606683:G:A	3	38648174	rs199473100	LQTS3; Brugada syndrome	SCN5A	Exonic	Non Synonymous	SNP	c.1126C>T	p.Arg376Cys	AD	6.9e-05	7220	1	0	Uncertain Significance, Likely Pathogenic, Pathogenic	Pathogenic
3:38609823:C:T	3	38651314	rs199473083	LQTS3; Brugada syndrome	SCN5A	Exonic	Non Synonymous	SNP	c.845G>A	p.Arg282His	AD	6.9e-05	7220	1	0	Likely Pathogenic, Pathogenic	Pathogenic
3:38630392:C:T	3	38671883	rs199473554	LQTS3; Brugada syndrome	SCN5A	Exonic	Non Synonymous	SNP	c.311G>A	p.Arg104Gln	AD	6.9e-05	7220	1	0	Pathogenic, Likely Pathogenic, Uncertain Significance	Pathogenic
1:17024015:C:A	1	17350510	rs397516836	Hereditary paraganglioma-pheochromocytoma syndrome	SDHB	Exonic	Non Synonymous	SNP	c.600G>T	p.Trp200Cys	AD	6.9e-05	7220	1	0	Pathogenic, Likely Pathogenic	Pathogenic
1:161328466:C:T	1	161298256	rs587778661	Hereditary paraganglioma-pheochromocytoma syndrome	SDHC	Exonic	Non Synonymous	SNP	c.148C>T	p.Arg50Cys	AD	6.9e-05	7220	1	0	Likely Pathogenic, Pathogenic, Uncertain Significance	Pathogenic
1:161356832:C:T	1	161326622	rs764575966	Hereditary paraganglioma-pheochromocytoma syndrome	SDHC	Exonic	Stop Gain	SNP	c.397C>T	p.Arg133*	AD	6.9e-05	7220	1	0	Pathogenic	Pathogenic
2:96265379:C:T	2	96931117	rs121908814	Hereditary paraganglioma-pheochromocytoma syndrome	TMEM127	Exonic	Start Loss	SNP	c.3G>A	p.Met1?	AD	6.9e-05	7220	1	0	Pathogenic	Pathogenic
19:55154095:G:A	19	55665463	rs368861241	Hypertrophic cardiomyopathy	TNNI3	Exonic	Non Synonymous	SNP	c.484C>T	p.Arg162Trp	AD	6.9e-05	7220	1	0	Likely Pathogenic, Pathogenic, Uncertain Significance	Pathogenic
1:201364335:CG:C	1	201333463	rs730881115	Dilated cardiomyopathy	TNNT2	Exonic	Frameshift	INDEL	c.451del	p.Arg151Glyfs*41	AD	0.000277	7217	4	0	Likely Pathogenic, Uncertain Significance	Pathogenic
1:201365261:G:A	1	201334389	rs727504245	Dilated cardiomyopathy	TNNT2	Exonic	Non Synonymous	SNP	c.341C>T	p.Ala114Val	AD	6.9e-05	7220	1	0	Uncertain Significance, Pathogenic, Likely Pathogenic	Pathogenic
17:7674887:C:T	17	7578205	rs587782177	Li-Fraumeni syndrome	TP53	Exonic	Non Synonymous	SNP	c.644G>A	p.Ser215Asn	AD	6.9e-05	7220	1	0	Uncertain Significance, Likely Pathogenic	Pathogenic
15:63060924:C:T	15	63353123	rs397516376	Hypertrophic cardiomyopathy	TPM1	Exonic	Non Synonymous	SNP	c.548C>T	p.Ala183Val	AD	6.9e-05	7220	1	0	Likely Pathogenic, Uncertain Significance	Pathogenic
6:123547340:CT:C	6	123868485	rs757805966	Catecholaminergic polymorphic ventricular tachycardia	TRDN	Exonic	Frameshift	INDEL	c.423del	p.Glu142Lysfs*33	AR	0.000485	7213	7	0	Likely Pathogenic, Pathogenic	Pathogenic
6:123366174:G:A	6	123687319	rs202219343	Catecholaminergic polymorphic ventricular tachycardia	TRDN	Exonic	Stop Gain	SNP	c.1282C>T	p.Arg428*	AR	0.000416	7214	6	0	Uncertain Significance, Likely Pathogenic	Pathogenic
6:123381391:C:T	6	123702536	rs1298986609	Catecholaminergic polymorphic ventricular tachycardia	TRDN	Splice Acceptor	Other	SNP	c.1166-1G>A	N/A	AR	6.9e-05	7220	1	0	Uncertain Significance, Likely Pathogenic	Pathogenic
6:123516150:C:A	6	123837295	rs1198103383	Catecholaminergic polymorphic ventricular tachycardia	TRDN	Exonic	Stop Gain	SNP	c.541G>T	p.Glu181*	AR	6.9e-05	7220	1	0	Likely Pathogenic, Pathogenic	Pathogenic
6:123571097:T:TAAAA	6	123892242	rs762402822	Catecholaminergic polymorphic ventricular tachycardia	TRDN	Exonic	Frameshift	INDEL	c.57_58insTTTT	p.Lys20Phefs*2	AR	6.9e-05	7220	1	0	Pathogenic	Pathogenic
2:178653473:CT:C	2	179518200	rs761617432	Dilated cardiomyopathy	TTN	Exonic	Frameshift	INDEL	c.38660del	p.Lys12887Argfs*60	AD	0.000208	7217	3	0	Uncertain Significance, Pathogenic	Pathogenic
2:178575970:G:A	2	179440697	rs781540455	Dilated cardiomyopathy	TTN	Exonic	Stop Gain	SNP	c.70162C>T	p.Arg23388*	AD	0.000138	7219	2	0	Pathogenic, Likely Pathogenic	Pathogenic
2:178531788:G:A	2	179396515	rs1202115268	Dilated cardiomyopathy	TTN	Exonic	Stop Gain	SNP	c.104827C>T	p.Arg34943*	AD	6.9e-05	7220	1	0	Likely Pathogenic	Pathogenic
2:178534619:C:T	2	179399346	rs869312068	Dilated cardiomyopathy	TTN	Exonic	Stop Gain	SNP	c.101996G>A	p.Trp33999*	AD	6.9e-05	7220	1	0	Likely Pathogenic	Pathogenic
2:178549337:G:GCTTTT	2	179414064	rs756367933	Dilated cardiomyopathy	TTN	Exonic	Frameshift	INDEL	c.92284_92288dup	p.Ser30763Argfs*7	AD	6.9e-05	7220	1	0	Uncertain Significance, Likely Pathogenic, Pathogenic	Pathogenic
2:178588700:G:A	2	179453427	rs368452607	Dilated cardiomyopathy	TTN	Exonic	Stop Gain	SNP	c.63025C>T	p.Arg21009*	AD	6.9e-05	7220	1	0	Likely Pathogenic	Pathogenic
2:178590170:G:A	2	179454897	rs794729278	Dilated cardiomyopathy	TTN	Exonic	Stop Gain	SNP	c.61555C>T	p.Arg20519*	AD	6.9e-05	7220	1	0	Likely Pathogenic, Pathogenic	Pathogenic
2:178598977:A:AT	2	179463704	rs397517626	Dilated cardiomyopathy	TTN	Exonic	Frameshift	INDEL	c.56732dup	p.Asp18911Glufs*25	AD	6.9e-05	7220	1	0	Likely Pathogenic	Pathogenic
2:178609289:G:A	2	179474016	rs926741242	Dilated cardiomyopathy	TTN	Exonic	Stop Gain	SNP	c.52021C>T	p.Arg17341*	AD	6.9e-05	7220	1	0	Likely Pathogenic	Pathogenic
2:178613938:C:T	2	179478665	rs869312070	Dilated cardiomyopathy	TTN	Splice Acceptor	Other	SNP	c.49346-1G>A	N/A	AD	6.9e-05	7220	1	0	Likely Pathogenic, Pathogenic	Pathogenic
2:178650755:TG:T	2	179515482	rs1172426760	Dilated cardiomyopathy	TTN	Exonic	Frameshift	INDEL	c.39704del	p.Pro13235Glnfs*75	AD	6.9e-05	7195	1	0	N/A	Pathogenic
2:178663903:C:T	2	179528630	rs577672565	Dilated cardiomyopathy	TTN	Splice Acceptor	Other	SNP	c.36365-1G>A	N/A	AD	6.9e-05	7220	1	0	Likely Pathogenic, Uncertain Significance	Pathogenic
2:178665777:G:A	2	179530504	rs1266298136	Dilated cardiomyopathy	TTN	Exonic	Stop Gain	SNP	c.35890C>T	p.Arg11964*	AD	6.9e-05	7220	1	0	Uncertain Significance, Likely Pathogenic	Pathogenic
2:178702527:GCTCT:G	2	179567254	N/A	Dilated cardiomyopathy	TTN	Exonic	Frameshift	INDEL	c.30356_30359del	p.Glu10119Alafs*15	AD	6.9e-05	7220	1	0	Uncertain Significance, Likely Pathogenic	Pathogenic
2:178731843:G:A	2	179596570	rs1199616569	Dilated cardiomyopathy	TTN	Exonic	Stop Gain	SNP	c.17032C>T	p.Arg5678*	AD	6.9e-05	7220	1	0	Uncertain Significance, Likely Pathogenic	Pathogenic
2:178733371:G:A	2	179598098	rs886042995	Dilated cardiomyopathy	TTN	Exonic	Stop Gain	SNP	c.15922C>T	p.Arg5308*	AD	6.9e-05	7220	1	0	Pathogenic, Uncertain Significance, Likely Pathogenic	Pathogenic
2:178767782:G:A	2	179632509	rs146572907	Dilated cardiomyopathy	TTN	Exonic	Stop Gain	SNP	c.9448C>T	p.Arg3150*	AD	6.9e-05	7220	1	0	Uncertain Significance, Likely Pathogenic, Pathogenic	Pathogenic
2:178777234:CTTTCA:C	2	179641961	rs756433029	Dilated cardiomyopathy	TTN	Exonic	Frameshift	INDEL	c.4724_4728del	p.Met1575Serfs*6	AD	6.9e-05	7220	1	0	Likely Pathogenic, Uncertain Significance, Pathogenic	Pathogenic
2:178782872:G:A	2	179647599	rs397517547	Dilated cardiomyopathy	TTN	Exonic	Stop Gain	SNP	c.3034C>T	p.Arg1012*	AD	6.9e-05	7220	1	0	Uncertain Significance, Likely Pathogenic	Pathogenic
3:10149921:C:T	3	10191605	rs28940298	von Hippel-Lindau syndrome	VHL	Exonic	Non Synonymous	SNP	c.598C>T	p.Arg200Trp	AD	0.000485	7214	7	0	Likely Pathogenic, Uncertain Significance, Likely Benign, Pathogenic	Pathogenic
SD: semi-dominant
